# Supplementary material for: Crystal structure and Hirshfeld surface analysis of 6,6′-((1E,1′E)-{[1,4-phenyl­enebis(methyl­ene)]bis(aza­nylyl­idene)}bis­(methane­ylyl­idene))bis­(2-meth­oxy­phenol)
Source: Acta Crystallogr E Crystallogr Commun. 2022 Jan 1;78(Pt 1):84–7. doi: 10.1107/S2056989021013347 (PMC8739199; doi:10.1107/S2056989021013347)
Supplement: Supplementary file 1 [file e-78-00084-sup1.cif]

##############################################################################
#                                                                            #
# This CIF contains the data in a paper accepted for publication in          #
# Acta Crystallographica Section E. It conforms to the requirements of       #
# Notes for Authors for Acta Crystallographica Section E, and has been       #
# peer reviewed under the auspices of the IUCr Commission on Journals.       #
#                                                                            #
# Full details of the Crystallographic Information File format               #
# are given in the paper "The Crystallographic Information File (CIF):       #
# a New Standard Archive File for Crystallography" by S. R. Hall, F. H.      #
# Allen and I. D. Brown [Acta Cryst. (1991), A47, 655-685].                  #
#                                                                            #
# The current version of the core CIF dictionary is obtainable from          #
# ftp://ftp.iucr.org/pub/cif_core.dic.                                       #
#                                                                            #
# Software is freely available for graphical display of the structure(s)     #
# in this CIF. For information consult the CIF software page                 #
# http://www.iucr.org/resources/cif/software.                                #
#                                                                            #
# This file may be used for bona fide research purposes within the           #
# scientific community so long as proper attribution is given to the journal # 
# article from which it was obtained.                                        #
#                                                                            #
##############################################################################
data_I
_audit_creation_method     'SHELXL-2018/3'
_journal_date_recd_electronic     2021-11-01
_journal_date_accepted     2021-12-15
_journal_name_full     'Acta Crystallographica, Section E'
_journal_year     2022
_journal_volume     78
_journal_issue      1
_journal_page_first     0
_journal_page_last     0
_journal_paper_category     GO
_journal_paper_doi     10.1107/S2056989021013347
_journal_coeditor_code     JQ2011
_publ_contact_author_name     'Eiad Saif'
_publ_contact_author_address
;
Department of Computer and Electronic Engineering Technology,
Sanaa Community College, Sanaa, Yemen
Ondokuz May\?is University, Faculty of Engineering,
Department of Electrical and Electronic Engineering, 55139, Samsun, Turkey
;
_publ_contact_author_email
                              'sevgi.kansiz@samsun.edu.tr, eiad.saif@scc.edu.ye'
_publ_contact_author_fax     '+967 (1) 464 483'
_publ_contact_author_phone     '+967 (1) 464 483'
_publ_section_title
;\
Crystal structure and Hirshfeld surface analysis of
6,6'-((1<i>E</i>,1'<i>E</i>)-{[1,4-phenylenebis(methylene)]bis(azanylylidene)\
}bis(methaneylylidene))bis(2-methoxyphenol)
;
loop_
    _publ_author_name
    _publ_author_footnote
    _publ_author_address
    'Kansiz, Sevgi' .
;
Samsun University, Faculty of Engineering, Department of Fundamental Sciences,
55420, Samsun, Turkey
;
    'Yesilbag, Semanur' .
;
Department of Chemistry, Faculty of Arts and Sciences,
Ondokuz May\?is University,
55139, Samsun, Turkey
;
    'Dege, Necmi' .
;
Ondokuz May\?is University, Faculty of Arts and Sciences,
Department of Physics,
55139, Samsun, Turkey
;
    'Saif, Eiad' .
;
Department of Computer and Electronic Engineering Technology,
Sanaa Community
College, Sanaa, Yemen
Ondokuz May\?is University, Faculty of Engineering,
Department of Electrical and Electronic Engineering, 55139, Samsun, Turkey
;
    'Agar, Erbil' .
;
Ondokuz May\?is University, Faculty of Arts and Sciences,
Department of Chemistry, 55139, Samsun, Turkey
;
_publ_section_synopsis
;
The title compound is a Schiff base that exists in the phenol--imine tautomeric
form. The molecular structure is stabilized by an O---H...N hydrogen bond,
forming an <i>S</i>(6) ring motif.
;
_chemical_name_systematic
;\
6,6'-((1<i>E</i>,1'<i>E</i>)-{[1,4-Phenylenebis(methylene)]\
bis(azanylylidene)}bis(methaneylylidene))bis(2-methoxyphenol)
;
_chemical_name_common     ?
_chemical_formula_moiety     'C24 H24 N2 O4'
_chemical_formula_sum     'C24 H24 N2 O4'
_chemical_formula_iupac     'C24 H24 N2 O4'
_chemical_formula_weight     404.45
_chemical_melting_point     ?
_space_group_crystal_system     monoclinic
_space_group_name_H-M_alt     'P 21/n'
_space_group_name_Hall     '-P 2yn'
loop_
    _space_group_symop_operation_xyz
    'x, y, z'
    '-x+1/2, y+1/2, -z+1/2'
    '-x, -y, -z'
    'x-1/2, -y-1/2, z-1/2'
_cell_length_a     4.7339(10)
_cell_length_b     18.406(4)
_cell_length_c     11.880(2)
_cell_angle_alpha     90
_cell_angle_beta     98.47(3)
_cell_angle_gamma     90
_cell_volume     1023.8(4)
_cell_formula_units_Z     2
_cell_measurement_reflns_used     7423
_cell_measurement_theta_min     1.73
_cell_measurement_theta_max     31.49
_cell_measurement_temperature     296(2)
_exptl_crystal_description     plate
_exptl_crystal_colour     yellow
_exptl_crystal_size_max     0.610
_exptl_crystal_size_mid     0.450
_exptl_crystal_size_min     0.230
_exptl_crystal_density_diffrn     1.312
_exptl_crystal_density_meas     ?
_exptl_crystal_density_method     ?
_exptl_crystal_F_000     428
_exptl_absorpt_coefficient_mu     0.090
_exptl_absorpt_correction_type     integration
_exptl_absorpt_process_details
;
(X-RED32; Stoe & Cie, 2002)
;
_exptl_absorpt_correction_T_min     0.9630
_exptl_absorpt_correction_T_max     0.9919
_diffrn_ambient_temperature     296(2)
_diffrn_source     'sealed X-ray tube, 12 x 0.4 mm long-fine focus'
_diffrn_radiation_type     MoK\a
_diffrn_radiation_wavelength     0.71073
_diffrn_measurement_device_type     'Stoe IPDS 2'
_diffrn_measurement_method     'rotation method'
_diffrn_detector_area_resol_mean     6.67
_diffrn_reflns_number     6766
_diffrn_reflns_av_R_equivalents     0.0341
_diffrn_reflns_av_unetI/netI     0.0289
_diffrn_reflns_theta_min     2.056
_diffrn_reflns_theta_max     25.247
_diffrn_reflns_theta_full     25.242
_diffrn_measured_fraction_theta_max     1.000
_diffrn_measured_fraction_theta_full     1.000
_diffrn_reflns_limit_h_min     -5
_diffrn_reflns_limit_h_max     5
_diffrn_reflns_limit_k_min     -22
_diffrn_reflns_limit_k_max     22
_diffrn_reflns_limit_l_min     -13
_diffrn_reflns_limit_l_max     14
_refine_special_details     ?
_reflns_number_total     1863
_reflns_number_gt     1315
_reflns_threshold_expression     'I > 2\s(I)'
_refine_ls_structure_factor_coef     Fsqd
_refine_ls_matrix_type     full
_refine_ls_R_factor_all     0.0609
_refine_ls_R_factor_gt     0.0370
_refine_ls_wR_factor_gt     0.0847
_refine_ls_wR_factor_ref     0.0924
_refine_ls_goodness_of_fit_ref     1.008
_refine_ls_restrained_S_all     1.009
_refine_ls_number_reflns     1863
_refine_ls_number_parameters     140
_refine_ls_number_restraints     1
_refine_ls_hydrogen_treatment     mixed
_refine_ls_weighting_scheme     calc
_refine_ls_weighting_details
                      'w=1/[\s^2^(Fo^2^)+(0.0490P)^2^] where P=(Fo^2^+2Fc^2^)/3'
_atom_sites_solution_hydrogens     mixed
_atom_sites_solution_primary     direct
_atom_sites_solution_secondary     difmap
_refine_ls_shift/su_max     0.000
_refine_ls_shift/su_mean     0.000
_refine_diff_density_max     0.114
_refine_diff_density_min     -0.091
_refine_ls_extinction_method     none
_refine_ls_extinction_coef     .
loop_
    _atom_type_symbol
    _atom_type_description
    _atom_type_scat_dispersion_real
    _atom_type_scat_dispersion_imag
    _atom_type_scat_source
    'C' 'C' 0.0033 0.0016
                         'International Tables Vol C Tables 4.2.6.8 and 6.1.1.4'
    'H' 'H' 0.0000 0.0000
                         'International Tables Vol C Tables 4.2.6.8 and 6.1.1.4'
    'N' 'N' 0.0061 0.0033
                         'International Tables Vol C Tables 4.2.6.8 and 6.1.1.4'
    'O' 'O' 0.0106 0.0060
                         'International Tables Vol C Tables 4.2.6.8 and 6.1.1.4'
_computing_data_collection
;
X-AREA (Stoe & Cie, 2002)
;
_computing_cell_refinement
;
X-AREA (Stoe & Cie, 2002)
;
_computing_data_reduction
;
X-RED (Stoe & Cie, 2002)
;
_computing_structure_solution
;
<i>SHELXT2014/5</i> (Sheldrick, 2015a)
;
_computing_structure_refinement
;
<i>SHELXL2018/3</i> (Sheldrick, 2015b)
;
_computing_molecular_graphics
;
PLATON (Spek, 2020)
;
_computing_publication_material     ?
loop_
    _atom_site_type_symbol
    _atom_site_label
    _atom_site_fract_x
    _atom_site_fract_y
    _atom_site_fract_z
    _atom_site_U_iso_or_equiv
    _atom_site_adp_type
    _atom_site_calc_flag
    _atom_site_occupancy
    _atom_site_disorder_assembly
    _atom_site_disorder_group
    O O2 0.6966(3) 0.21666(6) 0.38262(9) 0.0633(3) Uani d 1 . .
    H H2 0.817(4) 0.2501(10) 0.4060(16) 0.095 Uiso d 1 . .
    O O1 0.3093(3) 0.11352(6) 0.35977(10) 0.0722(4) Uani d 1 . .
    N N1 1.0411(3) 0.30049(6) 0.51303(11) 0.0550(3) Uani d 1 . .
    C C7 0.6181(3) 0.18967(7) 0.47846(12) 0.0499(4) Uani d 1 . .
    C C6 0.7362(3) 0.21470(8) 0.58611(12) 0.0528(4) Uani d 1 . .
    C C10 1.1273(3) 0.43140(8) 0.51623(13) 0.0533(4) Uani d 1 . .
    C C8 0.9571(3) 0.26998(8) 0.59825(13) 0.0561(4) Uani d 1 . .
    H H8 1.040345 0.283593 0.671014 0.067 Uiso calc 1 . .
    C C2 0.4103(3) 0.13480(8) 0.46848(13) 0.0560(4) Uani d 1 . .
    C C12 1.1668(4) 0.47353(9) 0.42431(14) 0.0620(4) Uani d 1 . .
    H H12 1.279589 0.456251 0.372334 0.074 Uiso calc 1 . .
    C C9 1.2603(4) 0.35690(8) 0.53440(15) 0.0629(4) Uani d 1 . .
    H H9A 1.400552 0.350226 0.483419 0.075 Uiso calc 1 . .
    H H9B 1.357488 0.352833 0.611939 0.075 Uiso calc 1 . .
    C C11 0.9593(4) 0.45861(9) 0.59194(14) 0.0634(4) Uani d 1 . .
    H H11 0.930241 0.431002 0.654796 0.076 Uiso calc 1 . .
    C C5 0.6416(4) 0.18568(10) 0.68255(14) 0.0697(5) Uani d 1 . .
    H H5 0.719087 0.202247 0.754451 0.084 Uiso calc 1 . .
    C C3 0.3230(4) 0.10710(9) 0.56514(17) 0.0702(5) Uani d 1 . .
    H H3 0.186333 0.070445 0.558980 0.084 Uiso calc 1 . .
    C C4 0.4365(4) 0.13326(11) 0.67187(16) 0.0786(5) Uani d 1 . .
    H H4 0.372061 0.114863 0.736433 0.094 Uiso calc 1 . .
    C C1 0.0961(4) 0.05885(10) 0.34579(18) 0.0816(6) Uani d 1 . .
    H H1A 0.044148 0.048311 0.266297 0.122 Uiso calc 1 . .
    H H1B -0.068976 0.075560 0.376457 0.122 Uiso calc 1 . .
    H H1C 0.168648 0.015654 0.385164 0.122 Uiso calc 1 . .
loop_
    _atom_site_aniso_label
    _atom_site_aniso_U_11
    _atom_site_aniso_U_22
    _atom_site_aniso_U_33
    _atom_site_aniso_U_12
    _atom_site_aniso_U_13
    _atom_site_aniso_U_23
    O2 0.0715(8) 0.0674(7) 0.0513(6) -0.0180(6) 0.0096(5) 0.0000(5)
    O1 0.0729(8) 0.0703(7) 0.0742(8) -0.0230(6) 0.0139(6) -0.0124(6)
    N1 0.0550(8) 0.0453(7) 0.0626(8) 0.0025(6) 0.0021(6) -0.0016(6)
    C7 0.0525(8) 0.0459(7) 0.0519(8) 0.0048(7) 0.0102(7) 0.0047(6)
    C6 0.0519(9) 0.0532(8) 0.0523(8) 0.0089(7) 0.0044(7) 0.0069(6)
    C10 0.0448(9) 0.0483(8) 0.0641(9) -0.0039(6) -0.0012(7) -0.0083(7)
    C8 0.0562(9) 0.0560(9) 0.0532(9) 0.0104(7) -0.0019(7) -0.0021(7)
    C2 0.0540(9) 0.0503(8) 0.0644(10) 0.0024(7) 0.0110(8) 0.0020(7)
    C12 0.0607(10) 0.0598(9) 0.0670(10) 0.0024(8) 0.0146(8) -0.0071(8)
    C9 0.0535(9) 0.0523(9) 0.0805(11) 0.0008(7) 0.0022(8) -0.0051(8)
    C11 0.0675(11) 0.0570(9) 0.0665(10) 0.0020(8) 0.0128(9) 0.0029(7)
    C5 0.0690(11) 0.0868(12) 0.0527(9) 0.0083(10) 0.0066(8) 0.0126(8)
    C3 0.0629(11) 0.0631(10) 0.0865(13) -0.0018(8) 0.0170(10) 0.0180(9)
    C4 0.0742(12) 0.0940(14) 0.0699(12) 0.0043(11) 0.0188(10) 0.0333(10)
    C1 0.0695(12) 0.0710(12) 0.1064(15) -0.0183(9) 0.0202(11) -0.0169(10)
_geom_special_details
;
 All esds (except the esd in the dihedral angle between two l.s. planes)
 are estimated using the full covariance matrix.  The cell esds are taken
 into account individually in the estimation of esds in distances, angles
 and torsion angles; correlations between esds in cell parameters are only
 used when they are defined by crystal symmetry.  An approximate (isotropic)
 treatment of cell esds is used for estimating esds involving l.s. planes.
;
loop_
    _geom_bond_atom_site_label_1
    _geom_bond_atom_site_label_2
    _geom_bond_site_symmetry_2
    _geom_bond_distance
    _geom_bond_publ_flag
    O2 C7 . 1.3438(17) ?
    O2 H2 . 0.858(13) ?
    O1 C2 . 1.3668(19) ?
    O1 C1 . 1.418(2) ?
    N1 C8 . 1.2717(19) ?
    N1 C9 . 1.463(2) ?
    C7 C6 . 1.396(2) ?
    C7 C2 . 1.403(2) ?
    C6 C5 . 1.396(2) ?
    C6 C8 . 1.451(2) ?
    C10 C12 . 1.374(2) ?
    C10 C11 . 1.379(2) ?
    C10 C9 . 1.511(2) ?
    C8 H8 . 0.9300 ?
    C2 C3 . 1.375(2) ?
    C12 C11 3_766 1.386(2) ?
    C12 H12 . 0.9300 ?
    C9 H9A . 0.9700 ?
    C9 H9B . 0.9700 ?
    C11 H11 . 0.9300 ?
    C5 C4 . 1.361(3) ?
    C5 H5 . 0.9300 ?
    C3 C4 . 1.388(3) ?
    C3 H3 . 0.9300 ?
    C4 H4 . 0.9300 ?
    C1 H1A . 0.9600 ?
    C1 H1B . 0.9600 ?
    C1 H1C . 0.9600 ?
loop_
    _geom_angle_atom_site_label_1
    _geom_angle_atom_site_label_2
    _geom_angle_atom_site_label_3
    _geom_angle_site_symmetry_1
    _geom_angle_site_symmetry_3
    _geom_angle
    _geom_angle_publ_flag
    C7 O2 H2 . . 104.1(13) ?
    C2 O1 C1 . . 117.26(13) ?
    C8 N1 C9 . . 118.17(14) ?
    O2 C7 C6 . . 122.05(13) ?
    O2 C7 C2 . . 118.20(14) ?
    C6 C7 C2 . . 119.75(13) ?
    C7 C6 C5 . . 119.45(15) ?
    C7 C6 C8 . . 120.53(13) ?
    C5 C6 C8 . . 120.02(15) ?
    C12 C10 C11 . . 118.18(14) ?
    C12 C10 C9 . . 121.52(14) ?
    C11 C10 C9 . . 120.30(15) ?
    N1 C8 C6 . . 122.40(14) ?
    N1 C8 H8 . . 118.8 ?
    C6 C8 H8 . . 118.8 ?
    O1 C2 C3 . . 125.21(15) ?
    O1 C2 C7 . . 115.45(13) ?
    C3 C2 C7 . . 119.34(16) ?
    C10 C12 C11 . 3_766 120.88(14) ?
    C10 C12 H12 . . 119.6 ?
    C11 C12 H12 3_766 . 119.6 ?
    N1 C9 C10 . . 110.42(13) ?
    N1 C9 H9A . . 109.6 ?
    C10 C9 H9A . . 109.6 ?
    N1 C9 H9B . . 109.6 ?
    C10 C9 H9B . . 109.6 ?
    H9A C9 H9B . . 108.1 ?
    C10 C11 C12 . 3_766 120.95(15) ?
    C10 C11 H11 . . 119.5 ?
    C12 C11 H11 3_766 . 119.5 ?
    C4 C5 C6 . . 120.35(17) ?
    C4 C5 H5 . . 119.8 ?
    C6 C5 H5 . . 119.8 ?
    C2 C3 C4 . . 120.71(17) ?
    C2 C3 H3 . . 119.6 ?
    C4 C3 H3 . . 119.6 ?
    C5 C4 C3 . . 120.38(16) ?
    C5 C4 H4 . . 119.8 ?
    C3 C4 H4 . . 119.8 ?
    O1 C1 H1A . . 109.5 ?
    O1 C1 H1B . . 109.5 ?
    H1A C1 H1B . . 109.5 ?
    O1 C1 H1C . . 109.5 ?
    H1A C1 H1C . . 109.5 ?
    H1B C1 H1C . . 109.5 ?
loop_
    _geom_torsion_atom_site_label_1
    _geom_torsion_atom_site_label_2
    _geom_torsion_atom_site_label_3
    _geom_torsion_atom_site_label_4
    _geom_torsion_site_symmetry_1
    _geom_torsion_site_symmetry_2
    _geom_torsion_site_symmetry_3
    _geom_torsion_site_symmetry_4
    _geom_torsion
    _geom_torsion_publ_flag
    O2 C7 C6 C5 . . . . 178.60(14) ?
    C2 C7 C6 C5 . . . . -1.3(2) ?
    O2 C7 C6 C8 . . . . -1.9(2) ?
    C2 C7 C6 C8 . . . . 178.27(13) ?
    C9 N1 C8 C6 . . . . 178.54(13) ?
    C7 C6 C8 N1 . . . . 3.8(2) ?
    C5 C6 C8 N1 . . . . -176.65(14) ?
    C1 O1 C2 C3 . . . . 0.4(2) ?
    C1 O1 C2 C7 . . . . -179.17(14) ?
    O2 C7 C2 O1 . . . . 0.7(2) ?
    C6 C7 C2 O1 . . . . -179.47(13) ?
    O2 C7 C2 C3 . . . . -178.96(14) ?
    C6 C7 C2 C3 . . . . 0.9(2) ?
    C11 C10 C12 C11 . . . 3_766 -0.1(3) ?
    C9 C10 C12 C11 . . . 3_766 179.25(15) ?
    C8 N1 C9 C10 . . . . -102.38(16) ?
    C12 C10 C9 N1 . . . . -108.69(17) ?
    C11 C10 C9 N1 . . . . 70.69(19) ?
    C12 C10 C11 C12 . . . 3_766 0.1(3) ?
    C9 C10 C11 C12 . . . 3_766 -179.26(15) ?
    C7 C6 C5 C4 . . . . 0.2(2) ?
    C8 C6 C5 C4 . . . . -179.33(15) ?
    O1 C2 C3 C4 . . . . -179.08(16) ?
    C7 C2 C3 C4 . . . . 0.5(2) ?
    C6 C5 C4 C3 . . . . 1.2(3) ?
    C2 C3 C4 C5 . . . . -1.6(3) ?
loop_
    _geom_hbond_atom_site_label_D
    _geom_hbond_atom_site_label_H
    _geom_hbond_atom_site_label_A
    _geom_hbond_site_symmetry_A
    _geom_hbond_distance_DH
    _geom_hbond_distance_HA
    _geom_hbond_distance_DA
    _geom_hbond_angle_DHA
    _geom_hbond_publ_flag
    O2 H2 N1 . 0.858(13) 1.789(15) 2.5877(18) 154.0(19) yes
    C8 H8 O2 4_666 0.93 2.51 3.410(2) 162.0 yes
_shelx_space_group_comment
;
The symmetry employed for this shelxl refinement is uniquely defined
by the following loop, which should always be used as a source of
symmetry information in preference to the above space-group names.
They are only intended as comments.
;
_shelx_estimated_absorpt_T_min     ?
_shelx_estimated_absorpt_T_max     ?
_shelx_hkl_file
;
  -2   0   0  167.18    4.70
   2   0   0  153.88    4.60
   4   0   0   10.00    2.90
  -4   0   0   11.20    2.80
   1   1   0 4224.78   22.50
  -1   1   0 4478.05   28.50
   1  -1   0 4278.87   28.10
  -1  -1   0 4347.06   22.50
   2  -1   0   92.89    4.30
  -2   1   0   86.69    4.10
  -2  -1   0   87.79    3.90
   2   1   0   87.89    3.90
   3  -1   0  172.68    4.40
   3   1   0  175.98    4.20
  -3  -1   0  168.88    4.10
  -3   1   0  174.98    4.40
  -4   1   0   13.10    2.80
  -4  -1   0   17.00    2.80
   4  -1   0   14.20    2.90
   4   1   0   15.20    2.90
  -5   1   0    1.60    2.70
  -5   1   0    1.60    2.90
  -5  -1   0    2.60    2.80
   5   1   0    2.40    2.90
   0  -2   0 1859.51   19.40
   0   2   0 1780.92   19.40
  -1  -2   0   55.09    4.60
   1   2   0   54.79    3.70
  -1   2   0   59.49    5.40
  -1   2   0   54.09    5.20
  -2  -2   0   35.20    3.30
   2   2   0   35.00    3.40
  -2   2   0   35.30    3.50
  -3   2   0   86.19    3.80
  -3  -2   0   85.79    3.40
   3   2   0   87.89    3.50
  -4  -2   0   46.20    3.20
  -4   2   0   49.10    3.70
  -4   2   0   38.80    3.00
   4   2   0   47.50    3.20
  -5   2   0    0.00    2.80
   5   2   0    3.70    2.90
  -5  -2   0    1.10    2.10
  -5   2   0    0.70    2.60
  -1  -3   0 3119.19   15.90
   1  -3   0 3064.19   21.80
   1   3   0 3087.89   16.20
  -1   3   0 3059.09   22.40
   2   3   0  476.15    6.00
  -2  -3   0  469.55    5.90
  -2   3   0  511.65    8.30
  -2   3   0  457.05    7.40
  -3   3   0   49.10    3.70
  -3   3   0   46.60    3.50
  -3  -3   0   51.19    3.10
   3   3   0   48.80    2.30
   4   3   0   27.20    2.30
  -4   3   0   22.10    2.80
  -4   3   0   23.80    2.90
  -4  -3   0   28.80    3.00
  -5  -3   0    3.60    2.90
  -5   3   0    4.00    3.20
   5   3   0    3.00    3.00
  -5   3   0    3.50    3.40
   0  -4   0  262.07    6.70
   0   4   0  239.78    6.50
   1   4   0 3413.96   15.60
  -1   4   0 3329.97   20.80
   1  -4   0 3271.97   20.30
  -1  -4   0 3211.48   15.00
   2   4   0   74.89    3.40
  -2  -4   0   80.99    3.40
  -2   4   0   69.69    3.90
  -2   4   0   75.09    4.10
  -3   4   0    1.70    2.40
  -3   4   0    2.80    3.20
   3   4   0   -1.20    2.90
  -3  -4   0    0.60    2.70
  -4  -4   0    9.20    2.00
  -4   4   0   11.00    2.70
  -4   4   0    8.40    2.50
   4   4   0   10.60    2.80
   5   4   0   10.50    3.00
  -5   4   0   10.60    3.60
  -5  -4   0   10.90    3.00
  -5   4   0    8.30    3.40
   1   5   0  711.83    6.90
  -1   5   0  711.13    9.10
   1  -5   0  711.83    8.60
  -1  -5   0  719.73    6.80
  -2  -5   0  762.52    6.50
   2   5   0  734.73    6.20
  -2   5   0  714.23    8.90
  -2   5   0  756.62    9.20
   3   5   0   14.80    2.20
  -3  -5   0   20.80    2.90
  -3   5   0   16.70    2.80
  -3   5   0   16.90    3.40
  -4  -5   0   21.20    2.00
  -4   5   0   21.00    3.30
  -4   5   0   25.40    3.50
   4   5   0   23.40    3.00
  -5   5   0    0.90    3.50
  -5   5   0    3.60    3.40
   5   5   0    3.30    2.90
  -5  -5   0    2.50    2.20
   0   6   0  108.89    3.50
   0  -6   0  104.69    4.10
  -1   6   0 4197.38   19.00
   1  -6   0 4123.09   18.60
   1   6   0 3984.70   14.60
  -1  -6   0 3998.80   14.40
  -2  -6   0    1.20    1.90
  -2   6   0    0.80    2.80
   2  -6   0    0.40    2.70
   2   6   0    0.60    2.50
  -3  -6   0    2.40    2.00
  -3   6   0    0.70    2.50
   3   6   0    2.10    2.80
  -3   6   0    0.60    2.60
  -4  -6   0    4.90    2.80
  -4   6   0    1.70    3.20
  -4   6   0    1.00    2.70
   4   6   0   -1.20    2.60
  -5  -6   0    8.70    3.00
   5   6   0    8.00    3.20
  -5   6   0    7.70    3.60
  -5   6   0    8.20    3.80
   1  -7   0  266.67    5.30
  -1  -7   0  268.77    3.90
  -1   7   0  272.97    5.40
   1   7   0  262.97    4.00
  -2   7   0 1266.07   10.70
   2  -7   0 1254.77   10.40
   2   7   0 1277.87    7.40
  -2  -7   0 1348.77    7.70
  -3  -7   0   14.10    2.80
   3   7   0   16.10    2.80
  -3   7   0   14.70    2.90
  -3   7   0   15.30    2.80
  -4   7   0   11.80    3.40
   4   7   0   10.20    2.80
  -4  -7   0   12.20    2.70
  -4   7   0   12.20    3.60
   5   7   0   10.20    3.10
  -5   7   0    5.60    4.30
  -5  -7   0   10.60    3.00
  -5   7   0   10.00    4.40
   0   8   0   94.69    3.70
   0  -8   0  103.29    3.60
  -1  -8   0    5.10    2.00
  -1   8   0    3.90    3.00
   1  -8   0    5.70    2.90
   1   8   0    2.80    2.00
   2   8   0  132.59    2.90
   2  -8   0  130.89    4.00
  -2   8   0  130.69    4.10
  -2  -8   0  133.89    2.80
  -3   8   0    9.40    2.80
  -3   8   0    8.60    2.80
  -3  -8   0    9.40    2.60
   3   8   0    8.50    2.00
   4   8   0   25.20    2.90
  -4   8   0   27.80    3.90
  -4  -8   0   24.90    2.10
  -4   8   0   25.70    3.30
  -5  -8   0    3.80    2.10
   5   8   0    5.80    2.90
  -5   8   0    3.20    4.30
  -5   8   0    4.10    4.40
  -1   9   0  354.16    5.40
  -1  -9   0  384.06    4.70
   1  -9   0  366.36    4.90
   1   9   0  365.46    4.70
   2   9   0  548.85    4.80
   2  -9   0  537.05    6.60
  -2   9   0  549.95    6.90
  -2  -9   0  586.84    5.10
   3   9   0   50.59    2.90
  -3   9   0   51.29    3.80
  -3  -9   0   53.79    2.90
  -3   9   0   53.89    3.90
  -4   9   0   37.30    4.00
  -4  -9   0   37.60    2.20
  -4   9   0   39.50    4.10
   4   9   0   39.50    2.30
  -5  -9   0   16.40    3.20
  -5   9   0   11.30    5.00
   5   9   0   16.30    3.10
  -5   9   0   11.50    5.20
   0  10   0   66.59    2.50
   0 -10   0   72.49    3.20
  -1  10   0   13.20    2.80
   1 -10   0   12.90    2.10
   1  10   0   14.30    2.00
  -1 -10   0   13.50    2.70
  -2  10   0   77.89    3.40
  -2 -10   0   79.29    2.90
   2  10   0   77.69    2.90
   2 -10   0   73.69    3.40
  -3  10   0  167.58    4.50
  -3 -10   0  183.88    3.00
   3  10   0  179.98    3.60
  -4 -10   0   -0.40    2.60
   4  10   0   -0.80    2.00
  -4  10   0    0.80    3.30
  -4  10   0   -0.70    3.40
   5  10   0    1.40    2.20
  -5 -10   0    2.70    3.00
  -1  11   0   61.79    2.60
  -1 -11   0   63.19    2.40
   1 -11   0   62.89    3.10
   1  11   0   60.89    2.30
  -2 -11   0   -0.30    2.40
  -2  11   0    3.00    2.50
   2 -11   0    2.80    2.50
   2  11   0    1.50    1.70
   3  11   0   34.20    2.30
   3 -11   0   34.00    3.00
  -3  11   0   34.60    3.00
  -3 -11   0   38.60    2.30
  -4  11   0    0.10    3.40
  -4 -11   0    2.20    1.90
  -4  11   0    0.60    3.40
   4  11   0   -1.40    1.90
   0 -12   0 1283.27    7.60
   0  12   0 1173.28    7.40
   1 -12   0   36.50    3.00
  -1  12   0   36.90    3.00
  -1 -12   0   35.90    2.00
   1  12   0   31.50    2.60
  -2  12   0   10.70    2.70
   2 -12   0    9.60    2.50
  -2 -12   0   11.40    2.60
   2  12   0    5.90    1.90
  -3  12   0  157.38    4.40
   3 -12   0  153.98    4.10
   3  12   0  160.88    3.70
  -3 -12   0  170.38    3.00
   4  12   0   12.80    2.20
  -4 -12   0   16.00    3.10
  -4  12   0   11.00    3.20
  -4  12   0   10.40    3.80
   1 -13   0  110.89    3.50
  -1  13   0  117.39    3.60
  -1 -13   0  113.19    2.60
   1  13   0  114.29    3.10
   2  13   0    3.40    1.80
   2 -13   0    4.50    2.60
  -2 -13   0    3.80    1.80
  -2  13   0    5.10    2.60
  -3  13   0   12.40    2.90
  -3 -13   0   13.70    2.50
   3 -13   0   13.70    2.90
   3  13   0   16.40    1.80
  -4 -13   0    5.10    2.00
  -4  13   0    4.00    3.60
  -4  13   0    5.10    3.70
   4  13   0    8.20    3.00
   0  14   0   72.49    2.50
   0 -14   0   66.99    2.50
  -1 -14   0   14.10    2.40
   1  14   0    8.50    1.80
  -1  14   0   10.00    2.70
   1 -14   0   12.20    2.80
   2 -14   0    3.60    2.60
  -2 -14   0    1.60    1.80
  -2  14   0    3.20    2.70
   2  14   0    3.80    2.60
   3 -14   0    4.10    3.10
  -3 -14   0    2.30    2.60
   3  14   0    3.60    1.90
  -3  14   0    4.10    3.40
  -4 -14   0   14.10    2.90
   4  14   0    7.50    2.10
  -4  14   0    8.90    3.90
  -4  14   0    8.40    3.80
  -1  15   0    8.80    2.80
   1 -15   0    6.30    2.70
  -1 -15   0    8.10    1.90
   1  15   0    8.30    2.60
  -2 -15   0    5.40    2.60
   2  15   0    0.90    2.50
   2 -15   0    2.50    2.70
  -2  15   0    0.80    2.70
  -3 -15   0    0.00    1.90
   3  15   0   -0.60    1.90
  -3  15   0    0.60    2.80
   3 -15   0    0.60    2.70
   4  15   0   14.70    3.20
  -4  15   0   11.60    4.00
  -4  15   0   12.80    3.90
  -4 -15   0   14.60    3.20
   0 -16   0    9.10    2.70
   0  16   0    9.10    2.70
  -1 -16   0  155.78    2.90
   1  16   0  137.09    3.60
   1 -16   0  153.48    3.70
  -1  16   0  141.69    3.10
  -2 -16   0   21.80    2.70
  -2  16   0   25.50    2.90
   2 -16   0   26.30    3.00
   2  16   0   22.40    2.00
  -3 -16   0    3.30    2.60
  -3  16   0    2.80    2.80
   3  16   0    1.00    1.90
   3 -16   0    1.40    2.70
   1  17   0    4.50    2.50
   1 -17   0    1.40    1.90
  -1  17   0    2.20    1.90
  -1 -17   0    4.00    2.70
  -2  17   0   28.30    3.10
   2  17   0   22.00    2.90
   2 -17   0   24.90    3.00
  -2 -17   0   23.20    2.00
  -3  17   0    2.80    2.90
   3  17   0    3.50    2.10
  -3 -17   0    1.60    2.80
   3 -17   0   -0.80    2.80
   0 -18   0    3.60    2.00
   0  18   0    0.80    2.70
   1  18   0    7.00    2.70
  -1  18   0    8.80    2.80
   1 -18   0    6.30    2.00
  -1 -18   0    6.30    1.90
   2 -18   0    4.60    2.80
  -2 -18   0    6.10    2.00
  -2  18   0    6.80    2.90
   2  18   0    6.30    1.80
  -3 -18   0    7.80    2.10
   3 -18   0    9.40    2.80
   3  18   0    6.60    3.00
  -3  18   0    8.30    3.20
  -1 -19   0   14.70    2.90
   1  19   0   21.10    2.80
   1 -19   0   17.80    3.10
  -1  19   0   15.80    3.10
   2 -19   0    1.40    3.00
   2  19   0    0.40    2.70
  -2  19   0    1.90    3.00
  -2 -19   0    1.70    2.60
   0  20   0    2.80    2.00
   0 -20   0    1.30    2.00
   1  20   0    4.30    3.00
  -1  20   0    1.40    2.10
  -1 -20   0   -2.00    2.00
   1 -20   0    1.40    2.90
   2 -20   0   -0.30    3.20
  -2  20   0    0.20    3.00
   2  20   0   -0.40    2.90
  -2 -20   0    3.20    2.10
  -1 -21   0    4.80    3.00
  -1  21   0    5.00    3.00
   1 -21   0    3.30    2.80
   1  21   0    2.40    3.00
   0 -22   0    0.70    3.00
   0  22   0    0.70    2.00
  -5   0   1    2.00    2.00
  -5   0   1    4.50    2.80
   3   0  -1  333.27    5.10
  -3   0   1  335.67    5.00
  -1   0   1   62.49    4.00
   1   0  -1   61.39    4.00
  -1   0  -1 1822.92   18.40
   1   0   1 1786.02   18.30
  -3   0  -1  560.24    6.80
   3   0   1  564.24    6.90
  -5   0  -1    0.60    2.80
  -5   1   1    0.70    2.70
   5   1  -1    4.60    2.80
  -5  -1   1    1.80    2.00
  -5   1   1    1.90    2.80
   4   1  -1   35.80    3.10
  -4   1   1   38.00    3.00
  -4  -1   1   35.60    3.00
   3   1  -1   22.20    2.10
   3  -1  -1   19.00    3.00
  -3   1   1   21.90    3.00
  -3  -1   1   20.90    2.90
   2   1  -1   40.50    2.60
  -2   1   1   39.90    2.70
  -2  -1   1   39.60    3.40
   2  -1  -1   37.70    3.50
  -1  -1   1   25.80    3.50
   1   1  -1   27.90    4.70
  -1   1   1   28.20    4.50
  -1   1   1   25.90    4.10
   0   1   1   10.70    4.70
   0   1  -1   10.50    4.60
   0  -1  -1   13.20    4.40
   0  -1   1   11.40    6.20
  -1  -1  -1   16.50    4.30
  -1   1  -1   16.90    5.50
   1  -1   1   17.50    5.50
   1   1   1   18.70    4.30
  -2   1  -1   58.99    3.80
   2   1   1   59.09    3.70
  -2  -1  -1   59.29    3.70
   2  -1   1   61.29    4.60
  -3   1  -1   37.40    3.10
  -3  -1  -1   37.70    3.00
   3   1   1   37.10    3.10
   3  -1   1   37.30    3.20
  -4   1  -1    0.60    2.60
   4  -1   1   -1.00    2.70
  -4  -1  -1    0.00    2.70
   4   1   1   -0.60    2.70
   5   1   1    6.00    3.10
  -5  -1  -1    7.40    3.00
  -5   1  -1    6.50    2.70
  -5   1  -1    4.40    2.90
   5   2  -1   -0.60    2.80
  -5   2   1    1.80    2.90
  -5   2   1    1.40    2.80
  -5  -2   1    0.00    2.70
  -4  -2   1    2.60    2.70
   4   2  -1    2.00    2.80
  -4   2   1    3.30    2.60
  -4   2   1    3.60    2.70
  -3   2   1  446.36    5.80
  -3   2   1  422.56    5.50
  -3  -2   1  460.25    5.40
   3   2  -1  443.06    5.40
  -2   2   1  267.07    4.80
   2   2  -1  298.77    5.20
  -2  -2   1  294.57    5.10
  -2   2   1  300.67    5.60
  -1   2   1   59.39    4.70
   1   2  -1   61.29    3.80
  -1  -2   1   62.09    4.80
   1  -2  -1   58.99    4.60
   0   2   1  260.97    7.30
   0  -2  -1  266.57    8.30
   0  -2   1  267.77    8.90
   0   2  -1  257.67    8.90
  -1  -2  -1 1115.69   10.50
   1   2   1 1121.69   10.90
  -2  -2  -1  125.89    4.10
   2  -2   1  135.79    5.70
   2   2   1  136.99    4.20
  -2   2  -1  134.79    5.60
   3  -2   1  258.37    5.60
  -3  -2  -1  249.97    4.60
   3   2   1  255.57    4.60
  -3   2  -1  253.17    5.40
  -4   2  -1    1.80    2.50
  -4   2  -1    2.30    2.30
   4   2   1    3.30    2.70
  -4  -2  -1    3.20    2.70
  -5   2  -1    4.80    3.40
  -5   2  -1    4.60    2.80
   5   2   1    3.00    2.90
  -5  -2  -1    3.70    2.80
   5   3  -1   11.20    3.00
  -5   3   1    5.60    2.80
  -5   3   1    8.60    2.90
  -5  -3   1    9.40    2.90
  -4   3   1   83.59    3.60
  -4  -3   1   80.59    3.40
  -4   3   1   80.49    3.40
   4   3  -1   77.69    2.70
  -3   3   1    2.20    2.50
  -3   3   1    1.30    2.50
  -3  -3   1    2.20    2.00
   3   3  -1    2.80    2.00
  -2   3   1   98.49    4.10
   2   3  -1   96.89    3.70
  -2   3   1   89.79    3.80
  -2  -3   1   91.29    3.70
  -1  -3   1 9999.00   26.90
   1   3  -1 9878.91   27.70
   0   3  -1 3348.57   21.90
   0  -3  -1 3309.87   18.80
   0  -3   1 3233.48   21.10
   0   3   1 3127.79   18.50
   1   3   1 3650.33   17.10
  -1  -3  -1 3326.97   16.30
  -2  -3  -1  227.58    4.70
  -2   3  -1  212.58    6.80
   2   3   1  219.48    4.10
  -2   3  -1  235.58    7.20
  -3   3  -1    6.30    3.20
  -3   3  -1    5.10    3.10
  -3  -3  -1    5.20    2.60
   3   3   1    3.80    2.70
  -4   3  -1   31.90    3.50
   4   3   1   30.10    2.30
  -4   3  -1   33.70    3.70
  -4  -3  -1   31.00    3.10
  -5   3  -1    1.70    2.60
  -5  -3  -1    2.30    3.00
  -5   3  -1    2.50    3.40
   5   3   1    2.60    3.00
  -5  -4   1    2.70    2.10
  -5   4   1    3.60    2.80
   5   4  -1    2.00    2.30
  -5   4   1    4.00    2.80
  -4   4   1   49.20    3.20
   4   4  -1   51.49    3.20
  -4   4   1   57.39    3.50
  -4  -4   1   54.19    2.50
   3   4  -1   68.49    2.70
  -3   4   1   66.29    3.20
  -3   4   1   72.09    3.40
  -3  -4   1   69.79    2.50
   2   4  -1  228.68    4.40
  -2  -4   1  227.18    3.80
  -2   4   1  213.58    4.90
  -2   4   1  226.48    5.10
  -1   4   1 1886.81   13.20
   1  -4  -1 1858.71   13.00
  -1  -4   1 1917.81   11.30
   1   4  -1 1885.21   11.60
   0   4   1  579.94    8.10
   0  -4  -1  546.65    8.00
   0  -4   1  587.34    8.20
   0   4  -1  560.94    8.10
  -1  -4  -1 2372.06   12.60
  -1   4  -1 2450.85   23.10
   1   4   1 2484.85   13.20
   1  -4   1 2407.86   22.40
  -2   4  -1  634.54   11.70
  -2  -4  -1  679.63    6.60
  -2   4  -1  685.13   11.70
   2   4   1  647.14    6.10
  -3   4  -1    8.30    3.20
  -3   4  -1    6.70    3.20
   3   4   1    9.60    2.70
  -3  -4  -1    8.30    2.80
   4   4   1  142.49    3.90
  -4   4  -1  137.79    5.00
  -4   4  -1  125.39    5.00
  -4  -4  -1  142.59    3.20
  -5   4  -1    5.90    3.60
   5   4   1    8.40    3.10
  -5  -4  -1    7.00    3.00
  -5   4  -1    7.20    3.70
  -5   5   1   53.89    3.60
  -5   5   1   48.10    3.40
   5   5  -1   50.29    2.60
  -5  -5   1   50.69    3.40
   4   5  -1    2.50    2.70
  -4  -5   1    1.40    2.70
  -4   5   1    3.10    2.40
  -4   5   1   -0.20    2.60
   3   5  -1    0.70    1.90
  -3  -5   1    2.70    1.90
  -3   5   1    2.60    2.60
  -3   5   1    1.30    2.50
   2   5  -1  281.07    4.10
   2  -5  -1  270.87    5.10
  -2   5   1  272.47    5.30
  -2  -5   1  279.87    3.90
   1  -5  -1 1031.00    9.50
  -1  -5   1 1068.49    8.30
  -1   5   1 1014.10    9.10
   1   5  -1 1023.90    8.00
   0  -5  -1  423.16    6.50
   0   5   1  411.76    6.40
   0  -5   1  407.06    6.60
   0   5  -1  410.96    6.30
   1  -5   1   35.00    3.90
  -1   5  -1   35.90    4.00
  -1  -5  -1   33.00    3.30
   1   5   1   36.00    2.70
  -2  -5  -1  534.05    5.70
  -2   5  -1  505.45   10.00
   2   5   1  526.95    5.70
  -2   5  -1  544.95   10.50
   3   5   1   49.60    3.20
  -3   5  -1   45.90    4.00
  -3  -5  -1   45.00    2.40
  -3   5  -1   51.59    4.20
  -4   5  -1   21.30    4.10
  -4  -5  -1   24.40    2.90
   4   5   1   20.30    3.00
  -4   5  -1   22.50    3.80
  -5   5  -1   25.90    4.70
   5   5   1   33.70    3.30
  -5  -5  -1   31.50    3.20
  -5   5  -1   28.10    4.80
  -5   6   1   38.10    3.40
  -5  -6   1   36.50    3.40
   5   6  -1   45.90    3.40
  -5   6   1   36.70    3.90
   4   6  -1    1.50    2.70
  -4  -6   1    1.70    2.70
  -4   6   1    1.00    2.50
  -4   6   1    1.80    2.50
   3   6  -1   -0.60    1.90
  -3   6   1    0.30    2.50
  -3   6   1    1.80    2.50
  -3  -6   1    0.60    1.90
   2  -6  -1 1649.54   10.90
  -2  -6   1 1737.03    8.50
  -2   6   1 1708.43   11.30
   2   6  -1 1698.33    8.60
   1   6  -1  396.16    5.30
  -1  -6   1  402.86    5.30
  -1   6   1  390.96    6.10
   1  -6  -1  412.96    6.20
   0   6  -1  208.68    4.50
   0   6   1  215.88    4.80
   0  -6  -1  225.08    4.80
   0  -6   1  213.68    5.00
  -1  -6  -1  186.68    3.70
  -1   6  -1  193.28    5.50
   1   6   1  186.18    3.70
   1  -6   1  191.58    5.70
   2   6   1    6.40    2.10
  -2  -6  -1    5.50    2.70
  -2   6  -1    6.90    3.30
  -3   6  -1    7.20    3.80
  -3   6  -1    6.80    3.30
   3   6   1    6.20    2.00
  -3  -6  -1    7.10    2.00
  -4   6  -1    2.00    3.80
   4   6   1    1.70    2.70
  -4   6  -1   -0.40    3.90
  -4  -6  -1   -1.60    2.60
  -5   6  -1    1.50    6.70
  -5   6  -1    1.10    6.70
   5   6   1    5.90    3.20
  -5  -6  -1    4.60    3.00
  -5   7   1    2.60    2.90
   5   7  -1    3.30    2.10
  -5  -7   1    0.70    2.10
  -5   7   1    2.50    2.90
  -4  -7   1   41.30    2.90
   4   7  -1   48.00    2.90
  -4   7   1   41.00    3.20
  -4   7   1   40.90    3.00
   3   7  -1   69.49    2.50
  -3   7   1   66.49    3.20
  -3  -7   1   77.09    3.10
  -3   7   1   68.79    3.50
  -2   7   1 1106.79    8.90
   2   7  -1 1092.99    6.90
   2  -7  -1 1068.89    8.70
  -2  -7   1 1154.28    6.90
   1   7  -1   20.30    2.80
  -1  -7   1   19.60    3.00
  -1   7   1   18.00    3.20
   1  -7  -1   19.50    3.20
   0   7   1    1.70    2.70
   0  -7   1    5.00    2.20
   0   7  -1    1.50    2.10
   0  -7  -1    5.40    2.90
  -1  -7  -1  368.06    4.90
  -1   7  -1  345.77    6.30
   1  -7   1  346.67    6.20
   1   7   1  362.76    5.00
  -2  -7  -1  614.94    5.30
   2   7   1  619.34    5.30
  -2   7  -1  626.74    9.30
   2  -7   1  593.84    8.70
  -3  -7  -1   55.79    3.10
   3   7   1   52.49    3.10
  -3   7  -1   52.09    4.60
  -3   7  -1   55.69    4.30
  -4   7  -1    0.30    4.80
  -4  -7  -1    1.40    1.90
  -4   7  -1    0.60    4.50
   4   7   1    1.90    2.60
  -5  -7  -1    1.40    2.90
   5   7   1    2.60    3.00
  -5   8   1   -0.40    3.40
   5   8  -1    1.30    2.00
  -5  -8   1    1.60    3.00
  -5   8   1    1.00    3.00
  -4   8   1    6.30    3.00
  -4   8   1    7.80    3.10
  -4  -8   1    8.50    2.80
   4   8  -1    7.80    2.80
   3   8  -1   33.00    2.10
  -3  -8   1   32.30    2.10
  -3   8   1   32.70    3.10
  -3   8   1   32.70    2.90
  -2  -8   1   -1.90    1.90
   2  -8  -1    1.00    2.60
   2   8  -1   -0.30    2.70
  -2   8   1   -0.10    2.70
   1  -8  -1  351.86    5.30
  -1  -8   1  372.86    4.40
   1   8  -1  358.26    4.90
  -1   8   1  339.87    5.30
   0   8   1  132.69    3.30
   0   8  -1  137.99    3.50
   0  -8   1  140.29    4.10
   0  -8  -1  137.29    3.80
   1   8   1  706.93    5.80
  -1   8  -1  677.23    7.70
  -1  -8  -1  697.53    6.10
   1  -8   1  710.83    7.70
  -2  -8  -1    1.20    2.50
   2   8   1    0.20    2.50
   2  -8   1    0.60    2.50
  -2   8  -1    0.90    2.50
  -3   8  -1   25.20    3.80
  -3   8  -1   24.20    4.10
  -3  -8  -1   24.30    2.00
   3   8   1   25.30    2.10
   4   8   1    0.60    2.00
  -4  -8  -1   -0.90    2.70
  -5  -8  -1    0.00    3.00
   5   8   1   -1.50    3.00
  -5  -9   1    0.60    1.90
  -5   9   1    1.20    3.60
   5   9  -1    0.40    3.00
  -5   9   1   -1.10    3.70
  -4  -9   1    3.00    2.70
   4   9  -1    2.30    1.80
  -4   9   1    1.90    2.80
  -4   9   1    3.70    2.90
   3   9  -1   40.40    2.70
  -3  -9   1   44.50    2.70
  -3   9   1   39.20    3.00
  -2   9   1  277.47    4.80
  -2  -9   1  293.37    4.20
   2   9  -1  279.37    3.70
   2  -9  -1  266.37    4.20
   1   9  -1  423.86    5.00
   1  -9  -1  434.46    5.40
  -1   9   1  433.96    5.10
  -1  -9   1  447.36    5.00
   0   9  -1  789.82    6.60
   0  -9  -1  782.82    6.40
   0  -9   1  801.52    6.50
   0   9   1  771.02    6.10
   1  -9   1  452.15    5.90
  -1   9  -1  448.26    6.10
   1   9   1  438.46    4.90
  -1  -9  -1  440.16    4.40
   2   9   1  308.37    3.80
   2  -9   1  310.57    6.00
  -2   9  -1  302.47    5.90
  -2  -9  -1  322.17    4.20
  -3   9  -1   22.80    4.20
   3   9   1   20.80    2.00
  -3   9  -1   21.60    4.10
  -3  -9  -1   25.90    2.70
  -4  -9  -1    2.20    2.80
   4   9   1    1.30    2.80
   5   9   1   -0.80    3.10
  -5  -9  -1    3.80    3.00
  -5 -10   1    0.90    3.00
   5  10  -1    2.00    2.30
  -5  10   1   -0.20    3.80
  -5  10   1   -0.90    3.70
   4  10  -1    5.40    2.80
  -4 -10   1    0.80    2.70
  -4  10   1    3.20    3.30
  -4  10   1    3.20    2.80
  -3  10   1  165.38    4.50
  -3 -10   1  165.48    3.60
   3  10  -1  170.78    3.60
   3 -10  -1  161.48    4.00
   2  10  -1   63.79    2.80
  -2 -10   1   62.49    2.90
   2 -10  -1   56.19    3.00
  -2  10   1   57.29    3.00
  -1 -10   1   63.39    3.00
   1 -10  -1   61.49    3.10
  -1  10   1   59.59    3.10
   1  10  -1   58.29    2.30
   0 -10   1   54.39    3.10
   0 -10  -1   48.60    2.40
   0  10  -1   48.00    2.40
   0  10   1   46.10    2.40
  -1  10  -1   19.20    2.70
   1  10   1   23.80    2.10
   1 -10   1   22.70    2.80
  -1 -10  -1   22.50    2.70
   2 -10   1    3.50    2.60
   2  10   1    4.40    1.80
  -2  10  -1    3.60    2.60
  -2 -10  -1    3.70    1.70
  -3 -10  -1   39.20    2.20
  -3  10  -1   34.00    3.70
  -3  10  -1   35.20    3.80
   3  10   1   43.00    2.80
   4  10   1    1.70    2.60
  -4 -10  -1    1.00    1.80
  -4 -11   1    1.50    2.80
  -4  11   1    1.40    3.40
  -4  11   1    1.60    3.40
   4  11  -1    3.30    2.80
  -3 -11   1    4.10    1.80
  -3  11   1    3.80    2.70
   3  11  -1    4.10    2.70
   3 -11  -1    2.30    2.50
  -2  11   1   35.30    2.90
   2 -11  -1   34.80    2.20
  -2 -11   1   36.30    2.70
   2  11  -1   37.90    2.70
  -1  11   1   36.20    3.00
  -1 -11   1   36.40    2.10
   1 -11  -1   27.50    2.90
   1  11  -1   30.20    2.10
   0 -11  -1   47.00    2.90
   0 -11   1   47.70    3.10
   0  11  -1   41.00    3.00
   0  11   1   44.80    2.20
   1 -11   1   -0.10    2.70
  -1 -11  -1    0.70    2.70
   1  11   1   -0.50    1.90
  -1  11  -1    1.00    1.80
   2  11   1   12.60    1.80
   2 -11   1   11.80    3.30
  -2 -11  -1   11.80    2.40
  -2  11  -1    9.10    2.70
  -3  11  -1    2.50    2.70
   3  11   1    1.70    2.70
  -3  11  -1    3.90    3.20
  -3 -11  -1    5.00    2.60
  -4 -11  -1    5.00    1.90
   4  11   1    7.60    2.80
   4  12  -1   20.40    3.00
  -4  12   1   18.20    3.00
  -4  12   1   18.20    2.90
  -4 -12   1   17.60    2.00
   3 -12  -1   65.99    3.20
  -3 -12   1   70.59    2.40
   3  12  -1   61.39    3.00
  -3  12   1   67.89    3.20
  -2 -12   1   14.80    1.80
  -2  12   1   14.50    2.60
   2 -12  -1   11.80    1.90
   2  12  -1   14.10    1.90
  -1  12   1    6.30    2.80
   1  12  -1    2.60    1.80
   1 -12  -1    4.10    1.90
  -1 -12   1    3.90    1.70
   0 -12  -1  142.49    3.40
   0 -12   1  135.59    3.00
   0  12  -1  133.89    3.70
   0  12   1  132.99    2.80
  -1 -12  -1   16.30    1.80
   1  12   1   12.60    1.80
   1 -12   1   14.70    2.60
  -1  12  -1   12.70    2.70
   2  12   1    3.30    1.80
  -2  12  -1    2.70    2.60
   2 -12   1    2.00    2.60
  -2 -12  -1    3.80    1.80
   3  12   1   33.50    3.00
  -3 -12  -1   31.90    2.20
   3 -12   1   35.80    3.80
  -3  12  -1   35.90    3.90
  -4 -12  -1    2.50    2.90
   4  12   1    6.30    2.80
  -4  13   1   21.80    3.10
   4  13  -1   16.10    3.10
  -4 -13   1   16.80    2.20
  -4  13   1   20.50    3.10
   3  13  -1   80.79    2.50
  -3 -13   1   82.49    2.40
   3 -13  -1   77.29    3.30
  -3  13   1   80.69    3.30
  -2  13   1    6.80    2.70
   2 -13  -1    6.70    2.60
  -2 -13   1    2.80    1.90
   2  13  -1    6.30    1.90
  -1 -13   1    0.80    2.40
   1 -13  -1    2.30    2.80
   1  13  -1    0.30    1.60
  -1  13   1    2.60    2.00
   0  13   1   76.19    3.10
   0  13  -1   82.69    2.70
   0 -13   1   87.29    2.70
   0 -13  -1   84.79    2.60
   1 -13   1    4.00    2.70
   1  13   1    2.20    1.70
  -1 -13  -1    1.30    2.50
  -1  13  -1    5.20    2.40
  -2  13  -1   82.49    3.50
   2  13   1   78.19    3.10
   2 -13   1   84.29    3.50
  -2 -13  -1   88.89    3.10
  -3  13  -1   29.20    3.90
   3 -13   1   29.10    3.80
   3  13   1   31.90    2.90
  -3 -13  -1   34.50    2.80
  -4 -13  -1    0.60    2.00
   4  13   1   -0.10    2.00
  -4 -14   1    9.40    3.00
   4  14  -1    6.30    2.20
  -4  14   1    9.60    3.00
  -4  14   1    6.30    3.10
  -3  14   1   -0.50    2.70
  -3 -14   1    2.20    1.80
   3  14  -1    2.00    1.80
   3 -14  -1    0.20    2.70
  -2  14   1    7.40    2.60
   2  14  -1    5.40    1.90
   2 -14  -1    9.20    2.70
  -2 -14   1    6.30    2.60
  -1  14   1   59.39    3.10
   1  14  -1   52.89    2.80
  -1 -14   1   56.59    2.80
   1 -14  -1   53.09    3.10
   0 -14   1    4.00    2.60
   0  14   1    3.60    2.50
   0 -14  -1    4.70    1.80
   0  14  -1    4.20    2.70
   1  14   1   15.10    1.90
   1 -14   1   16.20    2.80
  -1  14  -1   15.90    2.70
  -1 -14  -1   14.50    2.60
   2 -14   1   -1.30    2.60
  -2 -14  -1    2.70    1.90
   2  14   1    0.90    1.80
  -2  14  -1    2.00    2.60
  -3  14  -1    3.70    2.70
  -3 -14  -1    1.50    1.80
   3 -14   1    2.30    3.40
   3  14   1    1.40    1.90
   4  14   1    6.30    2.10
  -4 -14  -1    6.20    2.10
  -4  15   1    6.50    3.70
  -4 -15   1    9.10    2.90
   4  15  -1    7.10    3.00
  -4  15   1    5.40    3.00
   3 -15  -1   16.20    2.90
  -3 -15   1   20.60    2.90
   3  15  -1   14.80    2.70
  -3  15   1   15.70    2.90
   2 -15  -1    1.60    2.70
  -2  15   1    1.60    2.80
   2  15  -1   -0.60    1.80
  -2 -15   1    0.70    2.50
   1 -15  -1   13.50    1.90
   1  15  -1   10.20    1.90
  -1 -15   1    9.70    2.60
  -1  15   1   10.80    1.90
   0  15   1    3.30    1.80
   0 -15  -1    3.60    1.80
   0 -15   1    5.90    2.70
   0  15  -1    7.60    2.70
   1 -15   1   -0.70    2.60
  -1  15  -1    2.10    2.60
   1  15   1    1.50    1.80
  -1 -15  -1    1.00    1.90
   2  15   1   24.90    2.70
  -2 -15  -1   33.50    2.70
   2 -15   1   29.00    2.80
  -2  15  -1   27.00    2.70
  -3  15  -1    5.90    3.50
   3  15   1    9.10    2.70
  -3 -15  -1    7.50    2.80
   3 -15   1    4.60    2.70
  -4  15  -1    2.30    6.00
  -4  15  -1    1.80    6.70
   4  15   1    2.40    3.00
  -4 -15  -1    4.90    3.10
   3 -16  -1    0.50    2.80
  -3  16   1    0.30    2.90
   3  16  -1    3.80    2.70
  -3 -16   1    0.00    2.60
   2 -16  -1   22.50    3.00
   2  16  -1   22.60    2.80
  -2  16   1   24.60    3.00
  -2 -16   1   26.60    2.00
   1  16  -1   18.50    2.80
  -1  16   1   13.40    2.00
  -1 -16   1   18.40    2.80
   1 -16  -1   16.00    2.80
   0 -16  -1   17.80    2.00
   0  16  -1   16.60    2.70
   0 -16   1   18.90    2.00
   0  16   1   17.20    2.70
   1 -16   1   -0.30    2.70
  -1  16  -1    1.30    1.70
  -1 -16  -1    2.70    2.50
   1  16   1   -0.60    1.70
  -2  16  -1    3.20    2.80
   2 -16   1    1.70    2.80
   2  16   1    3.60    2.00
  -2 -16  -1    3.70    1.80
  -3  16  -1    0.20    3.30
   3 -16   1   -0.10    3.30
  -3 -16  -1   -0.10    1.80
   3  16   1    0.50    2.70
   3 -17  -1    3.30    3.00
  -3  17   1   -0.60    2.90
  -3 -17   1    2.40    2.70
   3  17  -1    2.50    2.70
  -2  17   1    5.10    2.90
  -2 -17   1    5.90    2.00
   2  17  -1    4.60    2.60
   2 -17  -1    2.40    2.80
   1  17  -1   62.49    2.40
  -1 -17   1   69.49    3.10
  -1  17   1   61.39    2.30
   1 -17  -1   68.79    3.10
   0 -17  -1   31.60    2.10
   0  17  -1   30.20    3.00
   0 -17   1   34.30    2.90
   0  17   1   31.30    2.20
   1 -17   1    4.90    2.60
  -1 -17  -1    0.90    2.40
  -1  17  -1    2.70    2.80
   1  17   1    2.30    1.90
  -2  17  -1    2.30    2.80
   2  17   1    2.40    2.70
  -2 -17  -1    3.50    2.70
   2 -17   1    0.10    2.80
   3  17   1   -0.20    2.00
   3 -17   1    0.60    3.00
  -3 -17  -1    4.10    2.80
  -3  17  -1    2.20    3.60
   3 -18  -1    1.90    2.90
  -3  18   1    0.10    2.90
  -3 -18   1   -1.10    2.10
   3  18  -1    3.20    2.10
   2  18  -1    1.20    1.90
  -2 -18   1    1.60    1.90
   2 -18  -1    5.30    2.80
  -2  18   1    0.70    2.80
   1  18  -1    5.70    2.00
  -1  18   1    0.20    2.70
  -1 -18   1   -1.20    1.90
   1 -18  -1    2.40    2.70
   0  18  -1    2.20    2.70
   0 -18   1    3.00    2.70
   0 -18  -1   -0.30    1.80
   0  18   1    0.30    2.70
   1 -18   1    5.30    2.90
  -1  18  -1    5.00    2.90
  -1 -18  -1    2.20    2.00
   1  18   1    2.50    1.70
  -2  18  -1    2.80    2.80
  -2 -18  -1    1.90    2.80
   2 -18   1    2.40    2.90
   2  18   1    1.70    2.80
   3 -18   1    1.90    3.80
   3  18   1    5.70    2.90
  -3  18  -1    2.20    3.70
  -3 -18  -1    4.00    2.90
  -2  19   1   39.50    3.30
  -2 -19   1   33.40    2.20
   2 -19  -1   37.80    3.20
   2  19  -1   31.80    3.00
  -1  19   1    2.20    2.00
  -1 -19   1   -0.60    2.00
   1 -19  -1    0.60    1.80
   1  19  -1    4.60    2.80
   0 -19  -1    9.70    1.90
   0  19  -1   10.00    2.90
   0  19   1    8.10    1.90
   0 -19   1    6.70    2.00
   1  19   1    1.80    2.60
   1 -19   1   -0.30    2.80
  -1 -19  -1   -0.80    2.60
  -1  19  -1    2.30    2.80
   2  19   1    8.00    2.00
  -2  19  -1    8.30    3.20
  -2 -19  -1    6.90    2.10
   2 -19   1    7.50    3.00
   2  20  -1    5.60    2.10
  -2 -20   1   10.00    2.90
  -2  20   1    7.60    2.30
   2 -20  -1    7.30    3.10
   1 -20  -1    1.00    3.00
  -1 -20   1   -0.80    2.80
   1  20  -1    2.40    2.90
  -1  20   1    3.50    2.00
   0  20  -1    2.70    2.00
   0 -20  -1    1.60    2.80
   0  20   1    4.70    2.90
   0 -20   1    2.10    2.70
   1  20   1    2.70    2.80
  -1  20  -1    1.30    2.90
  -1 -20  -1    2.40    2.80
   1 -20   1    0.10    2.90
  -2  20  -1   -0.10    2.90
  -2 -20  -1    3.50    2.80
   2  20   1    5.00    2.10
   2 -20   1    3.00    2.90
  -1 -21   1   10.00    3.00
  -1  21   1   10.30    2.30
   1  21  -1   11.20    3.00
   1 -21  -1   13.80    3.00
   0  21   1    0.00    2.10
   0  21  -1   -0.60    2.10
   0 -21  -1    1.70    2.90
   0 -21   1    1.30    2.00
   1 -21   1    0.60    2.10
  -1 -21  -1    3.60    2.20
  -1  21  -1    1.30    2.10
   1  21   1    4.50    3.00
   0 -22  -1    2.80    2.80
   0  22  -1    3.30    2.90
   0  22   1    0.70    3.00
   0 -22   1    3.20    3.00
   4   0  -2   19.00    2.20
  -4   0   2   21.90    2.90
   2   0  -2  549.74    6.40
  -2   0   2  550.24    6.40
   0   0  -2 8565.74   33.20
   0   0   2 8918.71   33.90
  -2   0  -2  241.98    5.80
   2   0   2  255.47    5.80
   4   0   2   11.10    2.70
  -4   0  -2    7.80    2.60
  -5   1   2    4.70    2.70
  -5  -1   2    4.40    2.80
  -5   1   2    5.30    2.10
  -4  -1   2    5.40    2.70
  -4   1   2    4.40    2.50
  -4   1   2    4.30    2.70
   4   1  -2    5.80    2.70
  -3  -1   2   70.09    3.30
  -3   1   2   70.09    3.30
   3   1  -2   67.09    2.60
   2   1  -2  118.79    3.40
  -2  -1   2  130.29    3.50
  -2   1   2  129.09    4.10
  -1   1   2 1290.17   10.70
   1   1  -2 1421.46   11.40
  -1   1   2 1371.76   11.10
  -1  -1   2 1316.27   10.90
   0   1   2  426.56    7.80
   0  -1   2  408.46    8.50
   0  -1  -2  424.26    7.80
   0  -1   2  441.86    8.50
   1   1   2  670.53    9.40
  -1   1  -2  668.63   13.20
   1  -1   2  676.33   13.40
  -1  -1  -2  648.54    9.20
   2  -1   2  348.97    7.70
  -2   1  -2  325.27    7.10
  -2  -1  -2  341.67    6.00
   2   1   2  331.87    6.00
   3   1   2    8.50    2.70
   3  -1   2    8.80    2.80
  -3  -1  -2    8.40    2.60
  -3   1  -2    5.70    2.70
   4   1   2   29.40    2.90
  -4  -1  -2   33.60    2.90
  -4   1  -2   34.10    3.50
   4  -1   2   32.10    3.70
  -5  -1  -2    1.60    3.40
   5   1   2    3.10    3.60
  -5   1  -2    2.30    3.60
  -5   1  -2    2.20    3.50
  -5  -2   2    7.90    2.80
  -5   2   2   10.50    2.80
   5   2  -2   10.40    3.00
  -5   2   2   13.60    3.00
  -4  -2   2   23.80    2.80
  -4   2   2   19.00    2.70
   4   2  -2   19.40    2.20
  -4   2   2   23.10    2.90
  -3  -2   2   58.79    3.10
  -3   2   2   59.09    3.20
  -3   2   2   56.59    3.10
   3   2  -2   55.29    2.50
  -2   2   2  214.48    4.50
  -2   2   2  222.18    4.30
   2   2  -2  211.08    4.40
  -2  -2   2  223.28    3.90
   1  -2  -2    5.30    3.60
   1   2  -2    5.60    2.80
  -1   2   2    3.90    3.80
  -1  -2   2    4.70    4.00
   0  -2   2  213.08    6.70
   0   2   2  197.38    5.50
   0  -2  -2  197.48    6.20
   0   2  -2  201.38    6.00
   1   2   2 1926.91   13.30
  -1  -2  -2 1890.41   12.80
   2  -2   2    6.30    4.30
  -2   2  -2    7.30    4.10
  -2  -2  -2    5.10    2.20
   2   2   2    8.70    2.90
  -3  -2  -2   52.19    3.00
  -3   2  -2   53.99    4.00
   3  -2   2   56.09    4.20
   3   2   2   52.49    3.10
  -4   2  -2    9.90    2.80
  -4   2  -2   11.70    2.90
   4   2   2   11.40    2.80
  -4  -2  -2    9.40    2.80
  -5   2  -2    1.50    3.40
  -5   2  -2    1.40    3.70
  -5  -2  -2    0.40    2.80
   5   2   2   -1.30    2.90
  -5   3   2    1.50    2.70
  -5  -3   2    0.80    2.90
   5   3  -2    0.10    2.20
  -5   3   2    2.10    2.90
  -4  -3   2    5.70    1.90
  -4   3   2    5.40    2.70
   4   3  -2    4.60    1.90
  -4   3   2    6.80    2.70
  -3  -3   2    1.30    2.70
   3   3  -2    0.70    2.80
  -3   3   2    1.20    2.40
  -3   3   2    0.60    2.60
  -2  -3   2    1.60    2.70
   2   3  -2   -0.40    2.00
  -2   3   2    1.00    3.00
  -2   3   2    0.70    2.80
   1   3  -2  690.53    7.30
  -1  -3   2  690.53    7.20
   1  -3  -2  668.83    7.60
  -1   3   2  658.23    7.60
   0   3  -2  289.17    7.00
   0   3   2  276.27    5.60
   0  -3   2  280.57    6.40
   0  -3  -2  280.37    6.30
  -1  -3  -2  102.39    3.60
   1   3   2  105.29    3.60
  -2  -3  -2    7.90    2.90
   2   3   2    5.50    2.90
  -3   3  -2   67.19    5.00
  -3   3  -2   61.79    4.80
   3   3   2   70.79    3.20
  -3  -3  -2   72.39    3.20
  -4   3  -2    5.00    3.30
  -4  -3  -2    6.40    2.10
   4   3   2    5.20    2.70
  -4   3  -2    6.00    3.50
   5   3   2    0.50    3.00
  -5   3  -2    2.80    4.10
  -5  -3  -2    2.50    2.80
  -5   3  -2    2.60    4.20
  -5   4   2    8.20    2.90
  -5  -4   2    7.20    3.00
   5   4  -2    6.40    2.20
  -5   4   2    6.80    2.90
  -4  -4   2   18.00    2.80
   4   4  -2   18.60    2.80
  -4   4   2   16.70    2.90
  -4   4   2   13.50    2.60
  -3  -4   2    7.00    2.00
  -3   4   2    4.60    2.50
   3   4  -2    8.60    2.70
  -3   4   2    5.20    2.60
   2   4  -2   65.99    3.30
  -2  -4   2   67.19    3.20
  -2   4   2   67.99    3.30
  -1  -4   2  199.38    4.70
   1  -4  -2  203.68    4.90
  -1   4   2  195.48    4.70
   1   4  -2  199.98    4.20
   0  -4  -2    2.40    3.90
   0   4   2   -2.00    2.80
   0   4  -2    0.60    3.70
   0  -4   2    0.00    2.60
   1  -4   2   45.90    5.90
   1   4   2   45.20    2.80
  -1   4  -2   48.10    6.00
  -1  -4  -2   46.20    2.80
   2   4   2  494.65    5.80
  -2  -4  -2  491.25    5.40
  -3   4  -2    2.60    5.40
   3   4   2    4.10    1.90
  -3  -4  -2    6.90    2.60
  -3   4  -2    4.00    5.50
  -4   4  -2    0.40    4.20
  -4   4  -2    0.30    4.30
  -4  -4  -2   -0.40    2.90
   4   4   2    3.00    2.80
  -5  -4  -2   27.70    3.30
   5   4   2   18.90    2.50
  -5   5   2    0.70    3.00
  -5  -5   2    4.20    3.00
   5   5  -2    3.50    2.10
  -5   5   2    3.20    2.80
   4   5  -2   59.19    3.00
  -4  -5   2   63.29    3.10
  -4   5   2   55.09    3.30
  -4   5   2   65.99    3.40
   3   5  -2   33.60    2.90
  -3  -5   2   32.10    2.90
  -3   5   2   30.80    2.70
  -3   5   2   30.60    2.90
  -2   5   2    3.70    2.00
   2   5  -2    4.30    2.70
   2  -5  -2    2.70    2.00
  -2  -5   2    2.90    2.00
  -1  -5   2    0.40    2.10
   1   5  -2   -0.20    2.90
  -1   5   2    1.20    3.20
   1  -5  -2    2.50    2.10
   0   5  -2  119.19    4.60
   0   5   2  120.29    3.50
   0  -5   2  135.69    4.10
   0  -5  -2  128.69    3.60
  -1  -5  -2  727.33    7.00
  -1   5  -2  733.13   12.00
   1  -5   2  726.23   11.40
   1   5   2  723.43    6.70
  -2  -5  -2  323.07    4.80
   2   5   2  323.07    4.40
  -3  -5  -2   27.20    2.20
   3   5   2   26.50    2.80
  -4  -5  -2    2.30    2.70
   4   5   2    1.00    3.00
   5   5   2   -0.30    3.20
  -5  -5  -2    1.70    2.20
   5   6  -2    0.10    3.10
  -5  -6   2   -1.20    2.00
  -5   6   2    1.40    2.80
  -5   6   2    0.90    2.80
  -4   6   2   18.50    2.80
   4   6  -2   19.00    2.10
  -4   6   2   19.40    2.80
  -4  -6   2   21.00    2.90
   3   6  -2   13.70    2.50
  -3   6   2   13.70    2.60
  -3   6   2   13.90    2.70
  -3  -6   2   14.00    2.70
   2  -6  -2   25.50    2.20
   2   6  -2   26.10    2.80
  -2  -6   2   29.10    2.80
  -2   6   2   23.40    2.20
   1  -6  -2   32.40    2.40
  -1  -6   2   31.20    2.30
  -1   6   2   33.20    2.60
   1   6  -2   31.60    2.30
   0   6  -2   16.40    2.60
   0   6   2   22.30    3.00
   0  -6   2   16.80    3.40
   0  -6  -2   17.10    2.20
  -1   6  -2  883.11   11.00
  -1  -6  -2  914.71    7.10
   1   6   2  932.41    7.30
   1  -6   2  888.91   10.80
   2   6   2    3.30    2.00
  -2  -6  -2    1.00    2.70
   3   6   2  166.38    3.90
  -3  -6  -2  171.58    3.30
  -4  -6  -2    0.10    1.90
   4   6   2    0.40    2.70
   5   6   2    2.00    2.30
  -5  -6  -2    1.90    3.30
  -5   7   2   -0.60    2.70
  -5  -7   2    1.70    2.10
  -5   7   2   -0.50    2.80
   5   7  -2   -0.60    2.10
  -4  -7   2    2.80    1.90
  -4   7   2    1.80    2.50
   4   7  -2    4.60    2.80
  -4   7   2    1.00    2.60
  -3   7   2   15.80    2.60
   3   7  -2   18.40    2.00
  -3  -7   2   19.60    2.60
  -3   7   2   19.80    2.70
  -2  -7   2   97.79    2.60
  -2   7   2  100.09    3.40
   2   7  -2   98.39    2.80
   2  -7  -2   92.49    2.80
   1  -7  -2  133.09    3.90
  -1  -7   2  140.69    3.20
  -1   7   2  136.99    3.40
   1   7  -2  141.79    3.80
   0  -7   2    2.60    3.10
   0   7   2    1.30    1.90
   0  -7  -2    0.90    2.70
   0   7  -2    2.20    2.30
   1   7   2  740.73    6.40
   1  -7   2  779.52    9.20
  -1  -7  -2  755.92    6.40
  -1   7  -2  761.02    9.40
  -2   7  -2   47.70    5.80
  -2  -7  -2   46.50    3.00
   2   7   2   48.60    3.00
  -3  -7  -2   16.40    2.00
   3   7   2    9.70    2.90
   4   7   2    3.20    2.70
  -4  -7  -2    5.40    2.70
   5   7   2   -0.50    3.20
  -5  -7  -2    1.30    2.20
   5   8  -2    0.50    2.20
  -5  -8   2    0.90    3.00
  -5   8   2    2.50    2.90
  -5   8   2    1.70    2.90
   4   8  -2    4.20    2.80
  -4   8   2    5.60    2.60
  -4   8   2    5.70    2.70
  -4  -8   2    3.20    2.70
  -3   8   2    3.40    2.60
  -3   8   2    3.50    1.80
   3   8  -2    3.80    1.80
  -3  -8   2    5.60    2.30
  -2   8   2   78.69    3.20
  -2  -8   2   81.09    3.20
   2   8  -2   79.39    2.50
   2  -8  -2   76.39    3.10
  -1   8   2    9.40    2.00
   1  -8  -2    7.60    2.60
  -1  -8   2    8.60    2.00
   1   8  -2   10.30    2.70
   0   8  -2   65.09    2.80
   0  -8   2   66.09    2.80
   0   8   2   62.99    2.50
   0  -8  -2   61.19    3.30
  -1  -8  -2   15.60    2.00
   1  -8   2   16.20    3.00
  -1   8  -2   17.10    3.10
   1   8   2   15.90    2.80
  -2  -8  -2   35.30    2.70
  -2   8  -2   35.30    4.40
   2  -8   2   34.50    3.80
   2   8   2   31.30    2.80
  -3  -8  -2   39.20    2.10
   3   8   2   35.30    3.00
  -4  -8  -2    0.90    2.80
   4   8   2    4.70    1.90
   5   8   2    1.80    3.10
  -5  -8  -2   -0.10    3.20
   5   9  -2    7.60    3.10
  -5   9   2    8.70    3.30
  -5  -9   2    8.60    3.10
  -5   9   2    9.30    2.90
   4   9  -2   44.10    3.10
  -4   9   2   49.70    3.20
  -4  -9   2   51.69    3.10
  -4   9   2   48.80    3.10
   3   9  -2   24.20    2.80
  -3   9   2   20.40    2.80
   3  -9  -2   18.00    2.70
  -3  -9   2   19.70    1.90
   2   9  -2  339.47    4.50
  -2  -9   2  338.77    4.30
  -2   9   2  337.27    4.80
   2  -9  -2  335.87    4.30
  -1  -9   2   22.40    2.60
   1  -9  -2   26.30    2.20
   1   9  -2   25.30    2.00
  -1   9   2   27.80    2.90
   0  -9   2    1.20    2.60
   0  -9  -2   -0.80    1.90
   0   9   2    1.10    1.80
   0   9  -2    0.60    2.60
  -1  -9  -2    9.30    2.60
   1  -9   2    7.60    2.70
   1   9   2    8.90    1.80
  -1   9  -2    5.90    2.80
   2   9   2   10.50    2.60
  -2   9  -2    7.30    3.30
  -2  -9  -2    9.90    2.60
   2  -9   2    9.00    3.30
  -3  -9  -2   28.70    2.10
   3   9   2   35.40    2.80
  -4  -9  -2    3.40    2.80
   4   9   2    2.70    2.10
  -5  10   2    2.30    3.00
  -5  10   2    4.90    3.70
  -5 -10   2    3.30    3.00
   5  10  -2    5.40    2.30
   4  10  -2    8.00    2.70
  -4  10   2    5.50    2.60
  -4 -10   2    5.90    2.70
  -4  10   2    3.90    2.70
  -3 -10   2  365.66    4.30
  -3  10   2  368.16    5.20
   3 -10  -2  358.26    5.00
   3  10  -2  355.56    3.90
   2  10  -2  157.38    3.50
   2 -10  -2  149.69    3.20
  -2 -10   2  153.98    3.30
  -2  10   2  155.78    3.80
   1  10  -2    3.20    1.90
  -1  10   2    5.60    2.70
  -1 -10   2    3.00    1.70
   1 -10  -2    3.10    2.70
   0  10  -2   14.60    2.00
   0  10   2   14.80    2.50
   0 -10  -2   11.10    2.60
   0 -10   2   12.50    2.80
  -1  10  -2    2.10    2.60
  -1 -10  -2    1.90    2.50
   1 -10   2   -1.60    2.50
   1  10   2   -0.60    1.80
  -2  10  -2    1.80    2.70
  -2 -10  -2    4.60    2.40
   2 -10   2    1.50    3.20
   2  10   2    2.10    1.70
  -3 -10  -2    1.70    1.90
   3  10   2    5.80    1.90
   4  10   2    2.90    2.00
  -4 -10  -2    0.80    2.90
  -4 -11   2    3.30    2.70
   4  11  -2    1.70    2.00
  -4  11   2    2.40    2.70
  -4  11   2    0.50    2.80
  -3 -11   2   17.10    2.00
  -3  11   2   14.40    2.80
   3  11  -2   18.70    2.10
   3 -11  -2   17.10    2.50
   2  11  -2   37.40    2.70
  -2 -11   2   38.10    2.70
   2 -11  -2   32.30    2.60
  -2  11   2   31.80    2.10
   1  11  -2   -0.40    1.70
   1 -11  -2   -0.60    2.70
  -1 -11   2    1.40    1.70
  -1  11   2    0.70    1.80
   0  11  -2   48.00    3.20
   0 -11   2   47.90    3.10
   0  11   2   49.20    2.20
   0 -11  -2   51.49    2.20
   1 -11   2   11.70    2.00
  -1  11  -2   14.40    2.80
  -1 -11  -2   14.40    2.00
   1  11   2    9.10    2.70
  -2 -11  -2   81.89    2.90
   2 -11   2   81.59    3.60
  -2  11  -2   82.19    3.80
   2  11   2   84.69    2.40
   3  11   2   27.80    2.90
  -3  11  -2   28.50    6.10
  -3  11  -2   28.10    6.50
  -3 -11  -2   31.00    2.80
  -4 -11  -2    7.40    2.70
   4  11   2    4.20    2.00
  -4  12   2    1.90    2.90
   4  12  -2    1.30    2.10
  -4  12   2    0.90    2.90
  -4 -12   2    5.60    2.90
   3 -12  -2   40.60    2.90
  -3 -12   2   41.70    2.70
   3  12  -2   37.00    2.10
  -3  12   2   41.80    3.00
  -2  12   2    1.40    1.90
  -2 -12   2    4.40    1.90
   2  12  -2    2.20    2.60
   2 -12  -2    3.80    2.60
   1 -12  -2    5.60    2.90
  -1  12   2    3.80    2.10
   1  12  -2    3.80    2.60
  -1 -12   2    3.40    2.50
   0  12  -2   96.19    3.40
   0 -12   2  103.89    2.90
   0  12   2   99.89    2.70
   0 -12  -2   98.79    2.70
  -1  12  -2  128.39    3.20
   1 -12   2  138.89    3.70
   1  12   2  133.09    3.30
  -1 -12  -2  141.59    2.70
   2 -12   2   37.70    3.10
  -2 -12  -2   44.60    2.60
   2  12   2   43.10    2.70
  -2  12  -2   38.80    3.70
  -3  12  -2    5.90    4.70
   3  12   2    7.80    2.70
  -3 -12  -2    5.10    2.70
  -3  12  -2    4.90    4.10
   4  12   2    5.70    2.90
  -4 -12  -2    4.40    2.80
  -4  13   2    5.10    2.90
  -4 -13   2    4.90    2.70
   4  13  -2    4.00    2.20
  -4  13   2    3.80    3.10
  -3 -13   2    3.80    2.50
   3 -13  -2    2.50    2.80
  -3  13   2    1.80    2.70
   3  13  -2   -3.10    2.50
  -2  13   2    0.50    2.50
   2 -13  -2    1.80    1.80
   2  13  -2   -0.50    1.80
  -2 -13   2    2.50    2.60
  -1  13   2   47.50    2.30
   1  13  -2   41.80    2.70
   1 -13  -2   45.80    2.30
  -1 -13   2   45.70    2.10
   0  13  -2    0.30    2.80
   0  13   2    1.60    1.70
   0 -13   2    3.90    2.70
   0 -13  -2    1.60    2.40
   1 -13   2   15.70    2.60
  -1  13  -2   13.80    2.70
   1  13   2   14.30    2.00
  -1 -13  -2   14.40    1.90
  -2 -13  -2    5.60    2.50
   2  13   2    2.10    1.70
   2 -13   2    0.70    2.70
  -2  13  -2    2.70    2.50
  -3 -13  -2    2.00    2.60
   3  13   2    1.90    2.70
  -3  13  -2    1.40    3.40
   4  13   2    3.20    2.20
  -4 -13  -2    5.30    2.90
  -4 -14   2    7.90    2.90
  -4  14   2    4.20    3.10
  -4  14   2    4.70    3.20
   4  14  -2    4.50    2.90
   3 -14  -2   28.50    2.90
   3  14  -2   20.10    2.00
  -3  14   2   29.20    3.00
  -3 -14   2   28.60    2.80
   2 -14  -2   13.50    2.70
  -2  14   2   11.60    2.70
  -2 -14   2   17.00    2.60
   2  14  -2   11.70    2.00
  -1  14   2    2.20    1.90
   1 -14  -2    2.30    1.80
   1  14  -2   -0.50    2.40
  -1 -14   2    4.10    2.50
   0  14  -2   45.20    2.30
   0  14   2   40.10    2.10
   0 -14  -2   43.30    2.20
   0 -14   2   41.80    2.90
   1  14   2   22.90    2.00
  -1  14  -2   21.40    2.10
   1 -14   2   24.30    2.80
  -1 -14  -2   27.50    2.80
  -2  14  -2    5.10    2.60
   2 -14   2    5.70    2.50
  -2 -14  -2    2.60    1.80
   2  14   2    5.00    1.80
   3  14   2   -1.60    2.90
   3 -14   2    0.70    3.20
  -3 -14  -2    2.60    2.70
  -3  14  -2    2.40    3.90
  -4 -14  -2    2.10    2.00
   4  14   2    0.30    2.10
  -4 -15   2    6.20    3.00
  -4  15   2    4.50    3.20
  -4  15   2    4.20    3.10
   4  15  -2    4.30    2.10
  -3  15   2    7.40    2.80
   3  15  -2    7.30    2.70
  -3 -15   2    3.80    2.00
   3 -15  -2    9.70    2.80
  -2  15   2    3.90    2.70
  -2 -15   2    5.20    1.70
   2  15  -2    4.60    2.70
   2 -15  -2    3.50    1.90
   1  15  -2  121.49    3.40
  -1 -15   2  136.69    2.80
  -1  15   2  131.89    3.40
   1 -15  -2  132.79    2.80
   0 -15  -2    3.30    2.50
   0  15  -2   -1.00    2.60
   0  15   2    1.60    1.90
   0 -15   2   -1.00    2.80
   1 -15   2    1.40    2.00
  -1  15  -2    2.70    2.80
  -1 -15  -2   -0.90    2.60
   1  15   2    0.00    2.60
   2  15   2    4.60    2.40
   2 -15   2   -0.60    2.50
  -2 -15  -2    0.40    1.80
  -2  15  -2    1.70    2.50
  -3 -15  -2    6.00    1.80
  -3  15  -2    3.40    3.50
   3 -15   2    4.80    3.40
   3  15   2    5.20    2.10
  -3  16   2    1.50    2.00
  -3 -16   2   -1.20    1.90
   3 -16  -2    2.00    2.70
   3  16  -2    1.80    2.80
  -2 -16   2   36.00    2.20
   2  16  -2   30.10    2.20
  -2  16   2   39.10    3.10
   2 -16  -2   37.00    3.30
   1  16  -2   89.39    2.60
  -1 -16   2   91.59    2.50
  -1  16   2   85.09    2.60
   1 -16  -2   87.59    2.60
   0  16   2    1.20    1.90
   0  16  -2    2.00    2.00
   0 -16   2    0.50    2.70
   0 -16  -2    2.20    1.90
   1  16   2   10.10    2.50
  -1  16  -2    4.60    2.70
  -1 -16  -2    8.40    2.50
   1 -16   2    3.90    2.70
  -2  16  -2    1.60    2.60
   2 -16   2    0.60    2.50
  -2 -16  -2   -2.80    2.70
   2  16   2    0.30    2.70
   3  16   2    5.10    2.90
  -3 -16  -2    0.80    2.00
   3 -16   2    1.30    3.60
  -3  16  -2    0.90    3.80
  -3  17   2    0.40    3.00
   3 -17  -2    2.60    2.90
   3  17  -2    0.00    2.90
  -3 -17   2    0.60    1.90
  -2 -17   2   35.40    3.00
   2 -17  -2   31.30    2.30
  -2  17   2   36.20    3.20
   2  17  -2   30.90    2.10
  -1 -17   2    2.10    2.70
   1 -17  -2    4.70    2.70
  -1  17   2    2.30    1.90
   1  17  -2    2.20    2.00
   0 -17  -2    1.50    1.90
   0 -17   2    2.50    2.80
   0  17   2    3.00    2.70
   0  17  -2    3.20    2.80
  -1 -17  -2   10.60    1.80
  -1  17  -2   11.50    2.80
   1 -17   2    8.80    2.80
   1  17   2   11.60    2.00
  -2  17  -2    2.00    2.90
   2  17   2    0.80    1.90
   2 -17   2    3.30    2.90
  -2 -17  -2    3.20    2.80
   3 -17   2    0.40    2.80
  -3 -17  -2   -0.80    2.80
   3  17   2   -0.60    2.00
  -3  17  -2    2.20    3.70
  -3 -18   2   -0.60    2.10
  -3  18   2    3.10    3.00
   3  18  -2    4.30    2.90
   3 -18  -2    1.20    2.10
  -2  18   2    3.90    2.10
   2  18  -2    2.70    1.90
  -2 -18   2    6.80    2.80
   2 -18  -2    6.10    2.90
  -1 -18   2    1.00    2.70
   1  18  -2    3.30    2.70
  -1  18   2    2.30    2.70
   1 -18  -2   -0.20    2.80
   0  18  -2   37.40    3.00
   0  18   2   38.10    2.90
   0 -18   2   36.30    2.90
   0 -18  -2   39.80    2.20
   1  18   2    1.20    2.70
  -1  18  -2    4.20    2.80
  -1 -18  -2    0.90    1.80
   1 -18   2    3.70    2.80
  -2  18  -2   -0.20    2.80
   2  18   2    1.20    2.00
   2 -18   2    1.00    2.70
  -2 -18  -2    2.20    2.80
  -3 -18  -2    0.10    2.90
   3  18   2    4.20    3.00
  -3  18  -2    2.80    3.80
   3 -18   2    1.90    3.50
   2 -19  -2    2.20    3.00
  -2  19   2    1.70    3.10
   2  19  -2    1.80    2.80
  -2 -19   2    2.10    2.50
  -1  19   2    0.70    2.80
   1 -19  -2    1.50    2.00
  -1 -19   2   -2.00    2.90
   1  19  -2    5.40    2.90
   0 -19   2    8.10    2.70
   0  19   2    6.20    2.00
   0 -19  -2   11.80    2.80
   0  19  -2    6.10    2.30
  -1  19  -2    5.30    2.90
   1  19   2    4.80    2.80
  -1 -19  -2    7.20    2.00
   1 -19   2    8.50    2.80
  -2  19  -2    2.00    2.90
  -2 -19  -2    1.80    2.00
   2 -19   2   -0.80    3.00
   2  19   2    0.80    2.00
  -2 -20   2    4.10    2.80
  -2  20   2    2.00    2.00
   2  20  -2   -1.40    2.10
   2 -20  -2    3.20    2.80
  -1 -20   2    3.50    2.90
   1 -20  -2   -0.30    2.90
  -1  20   2    3.40    3.00
   1  20  -2   -1.70    2.10
   0 -20  -2    2.50    2.90
   0 -20   2    1.40    2.90
   0  20  -2    2.80    2.00
   0  20   2    4.40    3.00
   1 -20   2   -0.60    2.00
   1  20   2   -1.30    1.90
  -1 -20  -2    3.40    2.80
  -1  20  -2    2.10    3.10
  -2  20  -2    1.00    3.10
  -2 -20  -2   -0.50    2.00
   2 -20   2    0.30    3.00
   2  20   2   -0.60    2.10
  -1 -21   2    3.20    3.00
   1 -21  -2    1.70    2.80
  -1  21   2    2.10    2.90
   1  21  -2    2.30    3.10
   0  21   2    2.70    2.90
   0 -21  -2    5.70    2.80
   0 -21   2    1.30    1.90
   0  21  -2    3.40    2.10
  -1 -21  -2    0.10    2.80
   1 -21   2   -0.80    3.10
   1  21   2    2.80    3.00
  -1  21  -2    1.10    2.30
  -5   0   3    3.40    2.70
  -5   0   3    2.50    2.90
  -3   0   3  198.88    3.50
   3   0  -3  183.48    3.60
  -1   0   3  190.38    4.90
  -1   0   3  184.08    4.10
   1   0   3  121.59    4.90
  -1   0  -3  121.79    4.80
   3   0   3    0.30    2.60
  -3   0  -3    0.80    3.10
   5   0   3   35.60    4.40
  -5   0  -3   34.80    4.20
  -5   1   3    7.30    2.80
  -5  -1   3    8.20    2.80
  -5   1   3    4.80    2.10
  -4   1   3    9.00    2.70
  -4  -1   3    9.60    2.70
   4   1  -3    9.50    2.80
  -4   1   3    5.60    1.90
   3   1  -3    0.60    2.80
  -3   1   3    1.00    2.80
  -3  -1   3    2.40    2.70
  -3   1   3    0.90    2.50
  -2  -1   3  189.38    4.10
   2   1  -3  167.18    4.10
  -2   1   3  172.38    3.50
  -2   1   3  185.28    3.80
   1   1  -3  147.19    4.70
  -1  -1   3  139.69    4.50
  -1   1   3  133.69    4.30
   0   1   3 2569.04   14.40
   0  -1   3 2752.82   16.30
   0  -1   3 2539.15   15.20
   0  -1  -3 2563.74   14.70
   1  -1   3 2122.59   17.20
  -1  -1  -3 2110.09   14.00
  -1   1  -3 2065.79   17.20
   1   1   3 2178.48   14.10
   2  -1   3    1.90    2.80
  -2   1  -3    1.70    2.70
  -2  -1  -3    2.20    2.70
   2   1   3    1.90    2.70
   3  -1   3    2.20    3.30
  -3  -1  -3    0.30    2.60
  -3   1  -3    1.20    3.20
   3   1   3    1.90    2.60
  -4   1  -3    0.60    3.30
   4   1   3   -0.70    2.40
   4  -1   3   -0.20    3.50
  -4  -1  -3   -1.30    2.40
  -5  -1  -3    2.60    3.00
  -5   1  -3    1.90    4.10
   5   1   3    0.40    2.90
  -5   1  -3    0.80    3.70
  -5  -2   3    2.00    2.00
  -5   2   3    1.60    2.60
   5   2  -3    1.10    2.10
  -5   2   3    1.20    2.80
  -4   2   3   13.10    2.70
  -4  -2   3   13.20    2.70
  -4   2   3   12.80    2.60
   4   2  -3   13.30    2.90
  -3   2   3   14.40    2.10
  -3   2   3   12.30    2.70
  -3  -2   3   16.20    2.80
   3   2  -3   14.60    2.10
  -2   2   3   20.50    3.00
  -2   2   3   18.80    2.80
   2   2  -3   18.50    2.80
  -2  -2   3   17.60    2.20
  -1   2   3  972.20    8.20
  -1  -2   3 1106.79    8.80
   1   2  -3 1059.39    8.50
   1  -2  -3  999.00    8.00
   0  -2  -3 1346.97   10.40
   0  -2   3 1498.45   12.40
   0   2   3 1375.26   10.50
   1   2   3   47.80    3.80
  -1  -2  -3   46.80    3.70
   1  -2   3   46.50    4.80
   2  -2   3  193.18    8.10
  -2  -2  -3  180.18    3.90
   2   2   3  182.78    4.40
  -2   2  -3  179.58    7.80
  -3   2  -3    1.20    3.10
  -3  -2  -3    0.30    2.50
   3  -2   3    0.50    3.90
   3   2   3   -1.10    2.60
  -4   2  -3    6.70    3.50
  -4   2  -3    5.50    3.80
  -4  -2  -3    4.20    2.50
   4   2   3    4.90    2.70
  -5   2  -3   14.50    4.90
  -5  -2  -3   14.00    3.10
  -5   2  -3   13.60    5.00
   5   2   3   17.00    3.20
   5   3  -3    0.40    3.10
  -5   3   3    0.20    2.90
  -5   3   3    2.20    2.70
  -5  -3   3    2.70    2.10
  -4  -3   3   21.30    2.80
   4   3  -3   23.80    2.90
  -4   3   3   18.40    2.10
  -4   3   3   22.80    3.00
  -3   3   3   13.10    2.70
   3   3  -3   19.30    2.80
  -3   3   3   15.90    2.80
  -3  -3   3   19.30    2.80
  -2  -3   3    5.20    2.70
   2   3  -3    7.20    2.70
  -2   3   3    6.30    1.90
  -2   3   3    9.90    2.80
  -1   3   3   17.80    3.20
   1  -3  -3   19.90    3.20
  -1  -3   3   19.90    3.30
   1   3  -3   16.40    2.40
   0   3   3  855.81    8.10
   0  -3  -3  806.52    7.90
   0   3  -3  837.62    9.40
   0  -3   3  845.52    9.30
   1  -3   3  301.87    8.90
   1  -3   3  289.27    8.90
  -1  -3  -3  288.27    5.30
   1   3   3  288.07    5.30
   2   3   3  169.68    4.10
  -2  -3  -3  179.48    4.20
   3   3   3   12.60    2.70
  -3  -3  -3   12.90    2.70
   4   3   3   67.69    3.20
  -4  -3  -3   69.39    3.40
   5   3   3   10.40    3.20
  -5  -3  -3   11.80    3.20
  -5   4   3    4.20    2.90
  -5  -4   3    4.80    3.00
   5   4  -3    3.10    3.00
  -5   4   3    5.10    2.80
   4   4  -3    1.90    2.70
  -4  -4   3    2.80    2.60
  -4   4   3   -0.30    1.90
  -4   4   3   -0.30    2.60
  -3   4   3    1.70    1.70
  -3   4   3    1.90    2.60
   3   4  -3    3.40    1.90
  -3  -4   3    1.80    1.70
  -2  -4   3   -0.70    2.80
  -2   4   3    3.30    2.60
   2   4  -3    0.30    2.00
   1  -4  -3  291.07    4.50
  -1  -4   3  314.37    5.00
   1   4  -3  299.17    4.50
  -1   4   3  299.77    4.90
   0   4  -3  437.16    7.10
   0   4   3  417.86    5.80
   0  -4  -3  425.56    5.40
   0  -4   3  458.55    7.00
   1  -4   3   52.49    4.70
   1   4   3   50.49    2.80
  -1  -4  -3   56.09    2.80
   1  -4   3   56.19    4.90
   2   4   3   93.19    3.40
  -2  -4  -3  100.49    3.50
  -3  -4  -3    2.10    2.60
   3   4   3    3.00    2.60
   4   4   3    5.20    2.10
  -4  -4  -3    7.90    2.80
  -5  -4  -3    2.80    2.90
   5   4   3    3.90    3.10
   5   5  -3    8.30    2.20
  -5  -5   3    7.50    3.10
  -5   5   3    9.20    2.90
  -5   5   3    6.30    3.00
  -4   5   3    6.20    2.80
   4   5  -3    7.00    2.80
  -4  -5   3   12.10    2.00
  -4   5   3   10.40    2.90
  -3   5   3   20.30    2.10
  -3   5   3   16.60    2.70
  -3  -5   3   18.30    2.50
   3   5  -3   21.20    2.70
  -2  -5   3   25.70    2.90
   2   5  -3   27.90    2.20
  -2   5   3   24.20    2.80
   2  -5  -3   25.10    2.10
   1   5  -3   32.50    2.40
  -1   5   3   34.80    3.10
  -1  -5   3   37.20    3.10
   1  -5  -3   33.00    3.10
   0  -5  -3    1.60    2.80
   0  -5   3    0.00    2.30
   0   5  -3    1.20    2.30
   0   5   3    2.00    2.00
   1  -5   3  119.29    5.60
  -1   5  -3  123.29    5.80
  -1  -5  -3  117.99    3.20
   1   5   3  122.19    3.70
   2   5   3   -0.10    1.90
  -2  -5  -3    1.00    2.00
   3   5   3   31.70    2.80
  -3  -5  -3   33.80    2.70
   4   5   3    8.50    2.80
  -4  -5  -3    5.30    2.80
  -5  -5  -3    0.80    2.80
   5   5   3    0.60    3.00
  -5  -6   3   12.40    3.00
  -5   6   3   10.00    2.90
  -5   6   3   12.10    3.10
   5   6  -3   12.40    3.10
  -4   6   3    2.90    2.80
  -4  -6   3    3.40    2.70
   4   6  -3   -2.10    1.90
  -4   6   3   -0.40    1.90
   3   6  -3   41.40    2.30
  -3   6   3   48.20    3.10
  -3  -6   3   45.90    2.10
  -3   6   3   42.70    3.00
  -2  -6   3   19.20    2.10
  -2   6   3   18.40    2.00
   2   6  -3   16.40    2.80
   2  -6  -3   15.80    2.10
  -1  -6   3    2.20    1.90
   1   6  -3    0.00    2.00
   1  -6  -3    0.60    1.80
  -1   6   3    2.30    1.90
   0  -6   3   92.69    3.30
   0  -6  -3   88.89    3.40
   0   6   3   88.19    3.30
   0   6  -3   88.19    4.00
   1  -6   3   13.80    3.70
   1   6   3   16.20    2.10
  -1  -6  -3   13.40    2.10
  -1   6  -3   14.70    3.20
   2   6   3  833.82    6.30
  -2  -6  -3  813.12    6.60
  -3  -6  -3   32.00    2.90
   3   6   3   24.60    2.80
  -4  -6  -3    3.00    2.90
   4   6   3    3.80    1.90
  -5  -6  -3    6.70    3.00
   5   6   3    4.40    3.30
  -5   7   3    2.90    2.90
   5   7  -3    1.20    2.10
  -5   7   3    0.80    2.90
  -5  -7   3    1.30    2.90
   4   7  -3   55.79    3.20
  -4   7   3   52.59    3.00
  -4   7   3   61.49    3.30
  -4  -7   3   62.69    3.10
   3   7  -3   25.70    2.60
  -3  -7   3   31.40    2.00
  -3   7   3   27.80    2.20
  -3   7   3   29.00    3.00
   2  -7  -3  265.07    4.40
  -2  -7   3  274.37    3.70
  -2   7   3  273.17    4.40
   2   7  -3  267.67    3.70
  -1  -7   3   15.80    2.80
   1   7  -3   15.40    2.80
   1  -7  -3   14.70    2.80
  -1   7   3   18.30    2.80
   0  -7   3  185.08    4.40
   0  -7  -3  183.38    3.90
   0   7   3  179.28    3.80
   0   7  -3  183.08    4.50
   1  -7   3   62.59    3.70
   1   7   3   61.49    2.40
  -1   7  -3   62.59    3.80
  -1  -7  -3   60.59    3.10
   2   7   3   12.40    2.10
  -2  -7  -3   13.50    2.80
   3   7   3    3.50    2.70
  -3  -7  -3    2.00    2.80
  -4  -7  -3    4.40    2.00
   4   7   3    4.50    2.00
  -5  -7  -3    3.40    3.10
   5   7   3   -0.90    2.30
   5   8  -3    1.40    2.10
  -5  -8   3    0.10    2.90
  -5   8   3    3.20    2.80
  -5   8   3    0.50    3.00
  -4  -8   3   10.50    2.80
  -4   8   3   11.60    3.10
  -4   8   3    9.90    2.70
   4   8  -3   13.00    2.80
   3   8  -3   30.30    2.00
  -3  -8   3   32.50    2.70
  -3   8   3   30.90    3.00
   2   8  -3    2.30    2.60
  -2  -8   3    1.70    2.60
  -2   8   3    3.20    2.70
   2  -8  -3    0.40    1.80
  -1   8   3   78.69    3.20
   1   8  -3   76.39    2.50
   1  -8  -3   77.09    3.10
  -1  -8   3   81.99    2.50
   0  -8  -3    7.90    2.80
   0   8   3    7.50    1.90
   0  -8   3   10.20    2.00
   0   8  -3    7.90    2.90
  -1   8  -3    6.90    2.90
   1  -8   3    8.90    2.80
   1   8   3    9.80    2.70
  -1  -8  -3    8.20    1.90
  -2  -8  -3    3.60    1.80
   2   8   3    6.70    2.80
   3   8   3   16.70    2.10
  -3  -8  -3   14.60    2.10
  -4  -8  -3    8.40    2.80
   4   8   3    2.60    2.90
  -5  -9   3    1.40    2.90
   5   9  -3    1.20    2.80
  -5   9   3   -0.30    3.10
  -5   9   3    2.40    2.90
  -4   9   3    1.70    2.70
  -4  -9   3    4.20    1.90
   4   9  -3    3.20    2.60
  -4   9   3    0.80    2.60
   3  -9  -3   63.39    3.10
  -3  -9   3   64.79    2.30
   3   9  -3   62.39    3.00
  -3   9   3   64.59    3.20
  -2   9   3   27.40    2.90
   2  -9  -3   31.40    2.90
  -2  -9   3   31.50    2.10
   2   9  -3   29.80    2.10
   1  -9  -3   11.10    2.00
   1   9  -3   10.40    1.90
  -1  -9   3   12.50    1.90
  -1   9   3   10.50    2.00
   0  -9  -3    6.30    2.60
   0  -9   3    6.60    2.70
   0   9  -3    6.40    2.00
   0   9   3    6.80    2.00
   1   9   3    1.70    2.60
   1  -9   3    1.20    2.60
  -1   9  -3    0.60    2.60
  -1  -9  -3    3.00    1.80
   2   9   3   32.30    2.80
  -2  -9  -3   34.10    2.70
   2  -9   3   31.70    4.80
  -2   9  -3   29.90    4.70
  -3  -9  -3   16.00    2.80
   3   9   3   21.90    2.80
  -4  -9  -3   23.30    2.90
   4   9   3   24.20    3.20
  -5 -10   3    0.80    2.80
   5  10  -3    2.80    2.20
  -5  10   3    0.80    3.00
  -5  10   3    0.60    3.20
  -4  10   3    2.90    2.80
  -4 -10   3    2.70    3.00
  -4  10   3    4.30    2.90
   4  10  -3    4.10    1.90
  -3  10   3   48.10    3.10
  -3 -10   3   59.79    2.20
   3  10  -3   53.29    2.30
   3 -10  -3   49.30    3.00
  -2  10   3   94.89    3.30
   2 -10  -3   83.99    2.70
  -2 -10   3   97.79    3.00
   2  10  -3   89.29    3.10
  -1 -10   3  202.88    3.70
   1  10  -3  190.18    3.70
  -1  10   3  191.58    3.30
   1 -10  -3  190.78    3.90
   0 -10  -3   22.00    2.10
   0 -10   3   24.00    2.90
   0  10   3   20.00    2.00
   0  10  -3   25.00    3.00
  -1  10  -3   36.50    3.10
   1 -10   3   38.40    2.90
   1  10   3   41.40    2.20
  -1 -10  -3   38.30    2.10
   2  10   3    3.70    1.70
  -2 -10  -3    3.90    1.70
  -2  10  -3    3.20    3.90
   2 -10   3    3.10    3.30
  -3 -10  -3   34.50    2.90
   3  10   3   33.30    2.20
  -4 -10  -3    7.60    2.80
   4  10   3    6.50    3.00
  -4 -11   3   10.50    2.80
  -4  11   3    8.40    3.00
  -4  11   3    9.10    2.80
   4  11  -3    8.60    2.10
   3 -11  -3    4.30    2.70
  -3  11   3    5.30    2.70
   3  11  -3    5.10    2.60
  -3 -11   3    5.70    2.50
  -2 -11   3  173.38    3.50
  -2  11   3  175.38    3.90
   2 -11  -3  162.78    3.20
   2  11  -3  169.58    3.00
   1 -11  -3   27.20    2.10
  -1 -11   3   29.10    2.10
  -1  11   3   26.10    2.60
   1  11  -3   26.60    2.80
   0 -11  -3   33.50    2.60
   0 -11   3   32.30    2.30
   0  11   3   33.60    2.60
   0  11  -3   33.70    2.30
  -1  11  -3   23.20    2.90
   1  11   3   26.90    2.60
   1 -11   3   24.60    2.90
  -1 -11  -3   28.10    2.00
  -2  11  -3    0.90    3.40
   2 -11   3    0.80    3.20
   2  11   3   -2.60    1.70
  -2 -11  -3    3.90    2.60
   3  11   3   11.90    2.00
  -3 -11  -3   10.10    1.90
  -4 -11  -3   11.40    2.20
   4  11   3   13.50    2.30
  -4  12   3    4.10    2.90
  -4 -12   3    2.10    2.10
   4  12  -3    0.60    2.80
  -4  12   3    1.50    2.80
  -3 -12   3    0.60    1.80
   3 -12  -3    1.70    2.70
   3  12  -3   -2.00    2.60
  -3  12   3    1.40    2.80
   2  12  -3   69.09    2.40
   2 -12  -3   74.29    2.50
  -2 -12   3   69.69    2.40
  -2  12   3   74.59    2.50
   1  12  -3    2.90    2.50
  -1  12   3    1.40    1.80
  -1 -12   3    3.90    2.60
   1 -12  -3    0.70    1.80
   0 -12  -3  154.88    3.30
   0 -12   3  161.98    3.30
   0  12  -3  154.08    3.80
   0  12   3  155.88    2.80
  -1  12  -3   43.40    3.10
   1 -12   3   43.80    3.00
  -1 -12  -3   43.80    2.80
   1  12   3   45.70    2.10
   2  12   3   50.79    3.00
   2 -12   3   52.59    3.80
  -2  12  -3   50.59    3.90
  -2 -12  -3   56.19    2.90
   3  12   3    3.90    1.90
  -3 -12  -3    5.50    2.00
   4  12   3    0.40    3.00
  -4 -12  -3    2.00    2.00
  -4 -13   3   10.70    2.00
   4  13  -3   12.60    2.30
  -4  13   3   10.80    3.00
  -4  13   3   10.30    3.10
  -3 -13   3    5.00    2.60
   3  13  -3    3.50    1.90
   3 -13  -3    1.40    1.90
  -3  13   3    3.00    2.80
   2  13  -3    3.50    2.70
   2 -13  -3    5.50    2.60
  -2  13   3    3.80    2.80
  -2 -13   3    6.50    1.80
   1 -13  -3   -1.10    2.50
  -1  13   3    1.30    2.50
  -1 -13   3    0.10    2.50
   1  13  -3    1.50    1.60
   0  13  -3    0.80    2.80
   0 -13  -3    2.50    2.40
   0 -13   3    2.60    1.90
   0  13   3    0.90    2.40
   1 -13   3   97.09    2.80
   1  13   3   91.19    3.20
  -1  13  -3   92.79    2.90
  -1 -13  -3  101.59    2.50
   2  13   3    3.10    2.60
   2 -13   3    3.70    3.20
  -2  13  -3    3.70    2.70
  -2 -13  -3    5.00    1.80
   3  13   3    1.40    2.70
  -3 -13  -3    3.30    2.60
  -4 -13  -3   -2.70    2.70
   4  13   3    3.30    3.10
  -4 -14   3   12.40    2.10
  -4  14   3   12.90    3.20
   4  14  -3   14.20    2.10
  -4  14   3   14.00    3.10
  -3  14   3    2.60    2.70
  -3 -14   3    2.90    1.90
   3 -14  -3   -0.60    2.90
   3  14  -3    1.30    1.90
  -2  14   3    5.90    2.70
   2  14  -3    5.20    1.90
   2 -14  -3    7.90    2.60
  -2 -14   3    8.90    2.60
  -1 -14   3   11.20    1.90
   1 -14  -3   12.90    1.90
   1  14  -3   15.80    2.70
  -1  14   3   14.80    2.10
   0 -14  -3   27.70    2.60
   0 -14   3   23.70    3.00
   0  14   3   23.60    2.60
   0  14  -3   23.20    3.00
  -1 -14  -3    4.20    1.80
   1  14   3    2.70    1.80
   1 -14   3    1.30    2.70
  -1  14  -3    2.50    2.80
   2  14   3   -0.80    1.70
  -2  14  -3    0.20    2.70
   2 -14   3    0.50    2.50
  -2 -14  -3    1.90    1.70
  -3 -14  -3    0.70    2.70
   3  14   3    0.80    2.80
  -4 -14  -3    1.80    3.00
   4  14   3    0.40    2.00
  -4 -15   3   11.30    2.20
  -4  15   3   11.60    3.20
   4  15  -3   11.60    3.10
  -4  15   3   11.20    3.20
   3 -15  -3    4.10    2.70
  -3 -15   3    1.30    1.90
  -3  15   3    1.30    2.70
   3  15  -3    4.10    2.80
  -2 -15   3   21.10    2.00
   2  15  -3   19.20    2.70
   2 -15  -3   21.20    2.70
  -2  15   3   23.20    2.50
  -1 -15   3   85.59    3.20
   1 -15  -3   78.29    3.20
  -1  15   3   73.39    2.50
   1  15  -3   71.89    3.20
   0 -15  -3   70.89    2.40
   0  15   3   63.09    3.10
   0 -15   3   71.19    3.00
   0  15  -3   68.59    3.10
   1 -15   3   45.20    3.10
   1  15   3   39.70    2.80
  -1  15  -3   43.90    3.20
  -1 -15  -3   43.60    2.90
  -2 -15  -3    0.50    1.70
   2  15   3    0.80    1.70
   2 -15   3    1.00    3.10
  -2  15  -3    1.20    2.70
   3  15   3    2.10    2.00
  -3  15  -3    1.00    5.00
  -3 -15  -3    4.80    2.70
  -3 -16   3    3.00    2.70
   3  16  -3    7.00    2.70
   3 -16  -3    1.60    2.80
  -3  16   3    5.70    2.90
   2  16  -3   19.60    2.80
  -2 -16   3   24.50    2.80
  -2  16   3   20.90    2.80
   2 -16  -3   20.80    2.80
   1 -16  -3    6.10    2.70
  -1 -16   3    5.80    1.90
  -1  16   3    4.90    2.80
   1  16  -3    4.30    2.80
   0 -16  -3   -0.40    2.60
   0  16  -3    1.20    2.50
   0  16   3    2.20    2.50
   0 -16   3    1.20    2.50
   1  16   3    5.20    1.70
  -1 -16  -3    4.60    2.50
   1 -16   3    2.30    2.70
  -1  16  -3    4.90    2.10
  -2 -16  -3    1.10    1.80
   2  16   3    1.60    1.80
   2 -16   3    3.50    3.40
  -2  16  -3    1.60    2.70
  -3  16  -3    0.40    4.30
   3  16   3    3.30    2.80
   3 -16   3    0.30    4.10
  -3 -16  -3    2.40    2.80
  -3  17   3    8.40    2.20
  -3 -17   3   12.00    2.80
   3 -17  -3    8.50    2.90
   3  17  -3    6.80    2.10
   2  17  -3    1.60    2.80
  -2 -17   3    3.70    2.90
  -2  17   3    2.70    2.90
   2 -17  -3    7.80    2.90
  -1  17   3    3.00    1.90
   1 -17  -3    4.30    2.70
  -1 -17   3    5.70    2.80
   1  17  -3    2.10    2.80
   0 -17  -3    3.00    1.70
   0 -17   3   -1.60    2.70
   0  17   3    0.60    2.50
   0  17  -3    1.70    1.90
  -1 -17  -3   -0.40    2.00
   1  17   3    1.60    2.50
   1 -17   3    1.80    2.60
  -1  17  -3    0.50    2.80
   2  17   3    3.20    2.00
   2 -17   3    4.70    2.80
  -2 -17  -3    6.60    2.60
  -2  17  -3    5.60    2.90
  -3 -17  -3    4.20    3.00
  -3  17  -3   -0.10    4.40
   3  17   3   -2.40    2.00
   3 -17   3    0.90    4.20
  -3  18   3    5.60    3.10
   3  18  -3    1.70    2.10
  -3 -18   3    4.70    2.90
   3 -18  -3   10.00    3.20
   2 -18  -3    5.20    2.00
  -2 -18   3    3.50    1.90
  -2  18   3    2.90    2.90
   2  18  -3    1.70    3.00
   1  18  -3    1.40    2.10
   1 -18  -3   -0.50    1.90
  -1  18   3    2.90    2.70
  -1 -18   3    2.70    2.00
   0  18   3    1.70    2.90
   0 -18  -3    2.30    2.90
   0 -18   3    3.00    2.10
   0  18  -3    1.20    2.90
  -1 -18  -3   -0.50    2.00
   1  18   3    0.00    1.90
   1 -18   3    1.20    2.70
  -1  18  -3    1.30    2.10
   2 -18   3    2.60    2.80
   2  18   3   -0.60    1.90
  -2  18  -3    1.90    2.90
  -2 -18  -3    2.10    1.90
  -2 -19   3    6.90    2.10
   2 -19  -3    6.70    2.20
  -2  19   3    8.40    2.10
   2  19  -3    7.90    2.90
   1 -19  -3   -0.30    2.70
  -1 -19   3    0.40    1.80
  -1  19   3   -1.70    2.80
   1  19  -3    1.80    2.10
   0 -19  -3   10.50    2.90
   0  19   3   11.70    2.90
   0 -19   3    7.10    2.10
   0  19  -3   10.40    2.10
  -1 -19  -3    5.90    2.00
   1  19   3    8.00    2.70
   1 -19   3    6.60    2.80
  -1  19  -3    3.40    2.90
   2  19   3   -1.00    2.10
   2 -19   3    0.10    3.10
  -2 -19  -3    0.90    2.00
  -2  19  -3    3.30    3.10
   2 -20  -3    3.40    2.10
  -2  20   3    2.50    3.10
  -2 -20   3    2.40    3.10
   2  20  -3    5.90    2.10
   1  20  -3    5.20    3.00
  -1 -20   3    6.50    2.10
  -1  20   3    9.50    2.90
   1 -20  -3    7.70    2.80
   0  20   3   22.70    2.30
   0 -20  -3   23.90    2.10
   0 -20   3   20.00    2.20
   0  20  -3   18.00    3.10
   1 -20   3    3.90    2.90
  -1 -20  -3    4.50    2.00
   1  20   3    0.80    2.80
  -1  20  -3    0.40    3.10
   1 -21  -3    7.40    3.10
  -1  21   3    2.40    2.20
  -1 -21   3    3.50    2.90
   1  21  -3    4.60    2.20
   0  21  -3    9.50    3.10
   0  21   3   10.90    2.20
   0 -21  -3    5.10    2.10
   0 -21   3    8.60    2.20
   1 -21   3    8.10    3.20
   1  21   3    6.50    2.10
  -1 -21  -3    7.60    2.20
  -1  21  -3    8.10    3.30
  -4   0   4   17.30    2.60
  -4   0   4   15.60    2.80
  -2   0   4   25.00    2.70
  -2   0   4   26.50    2.20
   0   0   4  814.52    7.60
   0   0  -4  783.82    7.90
   2   0   4  470.95    6.90
  -2   0  -4  459.95    6.90
  -4   0  -4  106.99    4.80
   4   0   4  118.69    4.50
  -5   1   4    2.80    2.80
  -5  -1   4    5.30    2.80
  -5   1   4    4.00    2.10
  -5  -1   4    5.10    2.10
  -4  -1   4    8.90    2.70
  -4   1   4    7.30    2.70
  -4   1   4    9.50    2.60
  -3  -1   4    3.90    2.70
   3   1  -4    1.70    2.00
  -3   1   4    3.00    2.60
  -3   1   4    1.40    2.00
  -2   1   4  326.27    4.00
  -2  -1   4  383.36    4.80
   2   1  -4  377.56    4.50
  -2   1   4  396.46    4.90
  -1   1   4  126.39    3.20
  -1  -1   4  126.19    4.00
  -1  -1   4  123.79    3.20
   0  -1  -4   49.90    3.60
   0   1   4   52.79    3.60
   0  -1   4   52.99    2.90
   1  -1   4  293.57    6.10
  -1   1  -4  289.57    6.00
  -1  -1  -4  307.47    5.10
   1   1   4  299.67    5.50
   2   1   4    1.00    2.60
   2  -1   4   -0.30    3.10
  -2  -1  -4    1.00    2.60
  -2   1  -4    0.10    2.90
  -3   1  -4    0.80    3.10
   3  -1   4    1.40    3.30
  -3  -1  -4    1.10    2.60
   3   1   4    1.80    2.60
  -4   1  -4  134.89    5.50
   4   1   4  140.49    4.40
  -4  -1  -4  140.59    4.50
   4  -1   4  151.58    5.80
   5   1   4   29.20    3.70
  -5   1  -4   25.60    5.00
  -5  -1  -4   30.80    4.10
  -5   1  -4   23.90    4.90
  -5  -2   4    9.90    3.10
  -5   2   4   12.10    2.80
  -5   2   4   13.60    2.90
  -4  -2   4   19.40    2.00
   4   2  -4   17.20    2.90
  -4   2   4   17.20    2.80
  -4   2   4   17.30    2.70
  -3  -2   4   28.60    2.80
  -3   2   4   25.20    2.20
   3   2  -4   27.60    2.90
  -3   2   4   29.20    2.30
  -2   2   4  115.69    2.90
  -2   2   4  122.89    3.00
  -2  -2   4  125.59    3.00
   2   2  -4  117.79    3.60
   1  -2  -4 1165.58    8.00
  -1   2   4 1194.68    8.10
  -1  -2   4 1199.38    8.20
   1   2  -4 1205.48    8.30
   0  -2   4   11.50    3.10
   0  -2  -4   11.00    2.20
   0  -2   4   13.80    2.70
   0   2   4   12.20    2.30
   1  -2   4   40.50    3.60
   1   2   4   43.00    3.40
  -1  -2  -4   41.70    3.40
  -2   2  -4  214.58    6.90
   2  -2   4  230.78    7.10
  -2  -2  -4  228.48    4.60
   2   2   4  232.78    4.70
   3   2   4   18.70    2.90
  -3   2  -4   18.40    4.50
  -3  -2  -4   20.50    2.70
   3  -2   4   19.80    4.80
  -4   2  -4    0.10    5.20
  -4   2  -4    0.30    5.10
   4   2   4    1.00    2.70
  -4  -2  -4    2.30    3.30
   5   2   4    9.70    3.20
  -5  -2  -4    8.70    3.10
  -5  -3   4    2.40    2.80
   5   3  -4    1.40    3.10
  -5   3   4    4.10    3.00
  -5   3   4    2.10    2.80
  -4   3   4   17.90    2.60
  -4  -3   4   20.70    2.10
  -4   3   4   21.50    2.00
   4   3  -4   19.50    2.90
  -3  -3   4   75.99    3.20
  -3   3   4   66.49    3.20
  -3   3   4   69.79    3.30
   3   3  -4   73.19    3.20
  -2   3   4  208.88    3.90
   2   3  -4  212.58    3.60
  -2   3   4  221.88    4.20
  -2  -3   4  228.28    4.00
  -1   3   4  339.97    4.80
   1  -3  -4  322.97    4.70
   1   3  -4  347.67    4.70
  -1  -3   4  361.36    5.10
   0   3  -4  170.38    4.30
   0   3   4  171.78    4.20
   0  -3  -4  169.48    4.20
   0  -3   4  182.68    4.40
   1  -3   4    5.30    3.50
  -1  -3  -4    6.40    2.90
   1  -3   4    4.20    3.10
   1   3   4    3.60    3.00
  -2  -3  -4    1.60    1.80
   2   3   4    0.10    2.60
   3   3   4   35.30    3.00
  -3  -3  -4   40.30    3.10
  -4  -3  -4   83.79    3.40
   4   3   4   84.09    3.40
   5   3   4   26.50    3.50
  -5  -3  -4   25.80    3.40
  -5  -4   4    0.80    2.20
  -5   4   4    1.60    2.70
   5   4  -4    3.50    3.00
  -5   4   4    1.50    2.90
   4   4  -4   61.09    2.50
  -4   4   4   54.69    3.00
  -4   4   4   63.39    3.40
  -4  -4   4   63.99    3.10
  -3   4   4    2.80    1.90
  -3   4   4    1.70    2.90
   3   4  -4    2.00    2.00
  -3  -4   4    3.10    1.60
  -2  -4   4   47.30    3.00
   2   4  -4   44.40    2.90
  -2   4   4   43.10    2.90
   2  -4  -4   47.10    3.00
   1  -4  -4   33.90    2.30
   1   4  -4   33.60    2.40
  -1   4   4   32.90    2.30
  -1  -4   4   37.20    3.10
   0   4   4  496.35    5.60
   0  -4   4  506.85    6.70
   0  -4  -4  472.35    5.40
   0   4  -4  485.35    6.80
  -1  -4  -4  425.06    5.00
   1  -4   4  415.76    7.70
   1  -4   4  435.26    8.00
   1   4   4  426.06    5.40
  -2  -4  -4   61.89    2.60
   2   4   4   61.19    3.10
   3   4   4   43.30    3.00
  -3  -4  -4   46.30    3.00
  -4  -4  -4   11.30    2.80
   4   4   4   14.40    2.80
   5   4   4    4.10    3.30
  -5  -4  -4    6.00    3.20
  -5  -5   4    3.80    2.00
  -5   5   4    1.60    2.00
   5   5  -4   -0.20    2.10
  -5   5   4    0.20    3.00
  -4   5   4   57.29    3.00
   4   5  -4   63.29    3.30
  -4  -5   4   62.59    3.10
  -4   5   4   70.09    3.20
  -3  -5   4   57.39    2.20
  -3   5   4   51.29    3.00
   3   5  -4   52.89    2.90
  -3   5   4   57.19    3.30
   2  -5  -4  271.87    3.90
   2   5  -4  274.57    4.30
  -2  -5   4  291.47    3.80
  -2   5   4  260.47    3.80
  -1   5   4    3.30    2.70
   1   5  -4    4.50    2.00
   1  -5  -4    3.30    2.00
  -1  -5   4    3.60    2.80
   0   5   4  435.86    5.20
   0  -5  -4  437.76    5.20
   0  -5   4  452.75    6.30
   0   5  -4  458.65    6.50
  -1  -5  -4   39.80    2.90
   1  -5   4   39.70    3.40
   1   5   4   41.10    2.20
   1  -5   4   40.30    3.50
   2   5   4  275.37    4.00
  -2  -5  -4  288.57    4.50
  -3  -5  -4   82.39    3.40
   3   5   4   82.29    2.80
  -4  -5  -4    0.30    2.00
   4   5   4    2.50    2.80
   5   5   4    4.80    3.10
  -5  -5  -4    5.60    3.10
  -5   6   4    5.90    2.80
   5   6  -4    2.50    2.90
  -5   6   4    2.90    2.20
  -5  -6   4    6.10    3.00
  -4  -6   4   12.50    2.80
  -4   6   4    7.40    2.60
  -4   6   4   12.20    2.90
   4   6  -4   10.30    2.80
  -3  -6   4   46.20    2.70
  -3   6   4   51.69    3.10
  -3   6   4   45.30    2.30
   3   6  -4   47.20    2.20
   2  -6  -4   16.80    2.60
  -2  -6   4   16.70    2.80
  -2   6   4   12.80    2.70
   2   6  -4   14.40    2.80
   1   6  -4  422.26    4.90
  -1   6   4  437.86    4.60
  -1  -6   4  447.66    5.10
   1  -6  -4  428.56    4.60
   0   6   4  551.84    5.20
   0   6  -4  531.75    6.30
   0  -6  -4  526.95    5.50
   0  -6   4  565.04    6.70
  -1  -6  -4   50.19    3.10
   1  -6   4   50.89    3.50
   1   6   4   47.80    3.00
  -1   6  -4   52.49    4.20
   2   6   4   31.90    3.00
  -2  -6  -4   32.50    3.00
   3   6   4  727.83    5.90
  -3  -6  -4  728.33    6.30
  -4  -6  -4    0.20    2.80
   4   6   4    1.10    2.70
   5   7  -4   13.60    3.20
  -5   7   4   13.70    3.10
  -5   7   4   13.40    3.00
  -5  -7   4   14.50    3.00
   4   7  -4    2.70    2.70
  -4   7   4    3.10    2.70
  -4  -7   4    2.60    1.90
  -4   7   4    0.10    2.80
  -3  -7   4   59.49    2.80
  -3   7   4   61.89    3.30
   3   7  -4   60.59    2.80
  -3   7   4   56.69    3.00
  -2  -7   4  141.89    3.40
   2  -7  -4  138.49    3.10
  -2   7   4  135.19    3.60
   2   7  -4  139.89    3.50
  -1  -7   4    0.90    1.90
   1  -7  -4   -0.50    2.50
  -1   7   4    0.60    1.80
   1   7  -4    1.20    2.50
   0  -7   4  247.28    4.70
   0   7  -4  234.98    4.20
   0  -7  -4  241.28    3.60
   0   7   4  236.88    3.60
  -1  -7  -4   97.99    2.60
   1  -7   4   98.59    4.00
   1   7   4  102.59    3.30
  -1   7  -4   98.79    4.50
   2   7   4   76.29    2.70
  -2  -7  -4   80.29    3.40
   3   7   4   30.20    3.00
  -3  -7  -4   27.40    2.90
  -4  -7  -4   29.40    3.00
   4   7   4   29.50    3.20
  -5  -8   4    8.20    3.00
   5   8  -4    3.40    3.00
  -5   8   4    5.60    3.00
  -5   8   4    3.60    3.10
  -4  -8   4   38.10    2.80
   4   8  -4   33.40    2.80
  -4   8   4   35.40    2.90
  -4   8   4   34.60    3.40
  -3   8   4  182.48    3.70
   3   8  -4  175.18    3.10
  -3  -8   4  194.28    3.00
  -2  -8   4    0.80    2.60
   2   8  -4    2.30    1.80
  -2   8   4    2.60    2.60
   2  -8  -4    2.20    2.60
  -1   8   4  226.28    3.40
  -1  -8   4  245.08    4.10
   1   8  -4  217.28    4.10
   1  -8  -4  223.28    3.40
   0   8  -4  310.47    4.60
   0   8   4  313.37    4.30
   0  -8  -4  314.57    3.90
   0  -8   4  338.17    4.60
  -1  -8  -4   23.40    2.60
   1  -8   4   22.00    3.30
   1   8   4   18.70    1.90
  -1   8  -4   20.00    3.00
  -2  -8  -4    6.40    2.80
   2   8   4    9.40    2.70
  -3  -8  -4    8.90    2.70
   3   8   4    9.60    2.70
  -4  -8  -4    2.20    1.90
   4   8   4    3.10    2.70
  -5  -9   4    0.00    3.00
  -5   9   4    1.60    3.10
   5   9  -4   -1.00    3.00
  -5   9   4    1.60    3.00
  -4  -9   4   10.60    1.80
  -4   9   4   10.60    2.80
  -4   9   4    6.00    2.90
   4   9  -4    8.10    2.80
  -3  -9   4  152.28    2.80
  -3   9   4  140.49    3.60
   3  -9  -4  135.79    3.50
   3   9  -4  140.49    3.50
   2  -9  -4   44.90    3.00
   2   9  -4   42.30    2.10
  -2  -9   4   43.40    2.10
  -2   9   4   42.70    3.00
  -1   9   4  158.38    3.00
   1   9  -4  154.18    3.10
  -1  -9   4  160.18    3.00
   1  -9  -4  159.88    3.40
   0  -9  -4   23.70    2.00
   0   9   4   26.40    2.80
   0  -9   4   24.10    2.10
   0   9  -4   26.50    2.20
  -1  -9  -4   94.19    3.00
   1   9   4   89.99    2.50
   1  -9   4   94.49    3.60
  -1   9  -4   87.49    3.70
   2   9   4  124.89    3.50
  -2  -9  -4  116.99    3.30
  -3  -9  -4   28.70    2.80
   3   9   4   23.60    2.60
  -4  -9  -4   -1.80    3.10
   4   9   4    2.70    2.90
   4  10  -4    0.30    2.10
  -4 -10   4   -2.00    2.60
  -4  10   4    1.60    2.80
  -4  10   4    0.10    2.80
  -3 -10   4   16.60    2.70
  -3  10   4   12.30    2.60
   3 -10  -4   13.80    2.00
   3  10  -4   13.00    2.70
   2  10  -4   20.20    2.70
  -2  10   4   26.50    2.10
  -2 -10   4   23.50    2.60
   2 -10  -4   21.30    2.80
  -1 -10   4   87.99    3.20
   1 -10  -4   89.09    3.10
   1  10  -4   83.89    2.60
  -1  10   4   85.09    2.50
   0 -10   4    1.50    2.70
   0 -10  -4    0.60    1.80
   0  10   4    1.70    2.50
   0  10  -4    0.80    2.60
  -1 -10  -4   27.80    2.60
   1  10   4   30.70    2.60
   1 -10   4   27.30    3.00
  -1  10  -4   26.50    3.00
  -2  10  -4  320.47    9.20
   2  10   4  332.67    3.80
   2 -10   4  332.37    9.30
  -2 -10  -4  333.97    4.30
  -3 -10  -4   -1.30    2.70
   3  10   4    4.40    2.80
  -4 -10  -4    6.60    3.00
   4  10   4    4.30    3.10
  -4  11   4    0.70    2.00
  -4 -11   4    3.20    1.80
  -4  11   4    2.30    2.70
   4  11  -4    0.40    2.70
   3 -11  -4    0.30    2.60
  -3  11   4    1.70    1.90
  -3 -11   4    2.00    2.50
   3  11  -4    3.40    2.60
  -2  11   4    5.60    1.90
   2 -11  -4    7.50    2.00
   2  11  -4    5.90    1.90
  -2 -11   4    6.60    1.90
  -1 -11   4   -1.40    1.90
   1  11  -4    1.60    2.60
   1 -11  -4    1.60    2.60
  -1  11   4    2.90    1.90
   0 -11  -4    6.00    1.80
   0 -11   4    4.40    2.00
   0  11   4    3.50    2.50
   0  11  -4    4.00    2.80
  -1 -11  -4  238.38    3.20
   1  11   4  247.88    3.80
   1 -11   4  255.67    4.80
  -1  11  -4  235.48    4.70
  -2  11  -4    1.80    3.90
   2 -11   4    1.10    3.80
   2  11   4    1.90    1.80
  -2 -11  -4    2.50    2.60
   3  11   4   -0.10    2.70
  -3 -11  -4    3.50    1.80
   4  11   4   19.70    3.30
  -4 -11  -4   22.50    3.20
  -4  12   4    2.50    3.00
  -4  12   4    1.40    2.80
  -4 -12   4   -0.60    1.80
   4  12  -4   -0.40    2.80
  -3  12   4    1.90    2.90
   3 -12  -4   -1.30    2.50
  -3 -12   4    1.20    1.70
   3  12  -4   -1.00    1.90
  -2 -12   4   45.90    2.20
   2 -12  -4   46.50    2.90
  -2  12   4   43.70    2.40
   2  12  -4   40.50    2.90
  -1  12   4   13.40    1.80
  -1 -12   4   12.00    2.50
   1 -12  -4    9.90    1.90
   1  12  -4   10.60    2.70
   0 -12  -4   67.59    2.80
   0 -12   4   60.09    3.20
   0  12  -4   55.29    2.60
   0  12   4   55.69    2.20
  -1 -12  -4   17.40    2.00
   1  12   4   16.50    2.00
  -1  12  -4   14.70    2.80
   1 -12   4   17.50    2.80
   2 -12   4   44.70    3.90
   2  12   4   47.30    2.30
  -2  12  -4   43.30    4.00
  -2 -12  -4   43.80    2.20
   3  12   4    0.90    1.90
  -3 -12  -4    3.60    2.60
  -4 -12  -4    8.90    3.00
   4  12   4    6.20    2.20
  -4 -13   4   -2.70    2.70
  -4  13   4   -1.90    3.10
   4  13  -4    3.20    2.70
  -4  13   4    0.20    2.90
  -3 -13   4   11.20    2.70
   3  13  -4    5.80    2.00
   3 -13  -4   11.30    3.00
  -3  13   4   10.90    2.90
   2 -13  -4   -0.10    1.90
  -2 -13   4    1.20    1.80
   2  13  -4   -0.60    1.90
  -2  13   4    4.20    1.90
  -1 -13   4   50.89    2.90
   1 -13  -4   51.79    2.80
  -1  13   4   52.09    2.70
   1  13  -4   49.99    2.90
   0 -13  -4   37.90    2.70
   0 -13   4   35.40    2.30
   0  13   4   35.20    2.70
   0  13  -4   33.70    2.10
  -1 -13  -4  156.28    3.40
   1 -13   4  155.38    4.00
  -1  13  -4  140.39    3.50
   1  13   4  153.88    2.90
   2 -13   4   33.90    3.80
   2  13   4   31.10    2.20
  -2  13  -4   30.40    3.30
  -2 -13  -4   33.90    2.70
   3  13   4    3.40    2.00
  -3 -13  -4    0.30    1.90
   4  13   4    9.90    3.20
  -4 -13  -4    5.70    3.30
  -4 -14   4    2.00    2.90
   4  14  -4    1.90    2.90
  -4  14   4    1.70    3.30
  -4  14   4    3.40    2.90
  -3 -14   4    5.90    1.90
   3 -14  -4    5.60    2.00
   3  14  -4    4.80    2.80
  -3  14   4    7.80    2.80
   2 -14  -4  129.49    3.20
  -2 -14   4  135.79    3.40
  -2  14   4  135.59    3.40
   2  14  -4  131.59    2.80
  -1 -14   4  101.79    2.60
   1 -14  -4   91.19    3.10
   1  14  -4   91.09    2.60
  -1  14   4   96.39    3.10
   0 -14  -4   28.70    2.70
   0  14  -4   25.30    2.90
   0 -14   4   24.80    2.20
   0  14   4   21.80    2.00
  -1 -14  -4    9.60    2.70
  -1  14  -4   11.40    3.00
   1  14   4   13.20    2.70
   1 -14   4   11.60    2.80
   2 -14   4   50.89    3.60
  -2  14  -4   51.39    4.20
   2  14   4   53.79    2.40
  -2 -14  -4   47.80    2.30
   3  14   4    3.20    2.90
  -3 -14  -4    2.80    2.80
  -4 -15   4    3.60    2.10
   4  15  -4    4.60    2.20
  -4  15   4    3.50    3.20
   3 -15  -4    2.70    2.80
  -3 -15   4    2.50    2.70
  -3  15   4    1.40    1.90
   3  15  -4    4.60    2.00
   2 -15  -4   16.00    2.00
  -2 -15   4   14.40    2.90
  -2  15   4   18.60    2.80
   2  15  -4   14.00    3.00
  -1 -15   4  362.16    4.50
  -1  15   4  330.47    3.90
   1 -15  -4  328.87    4.40
   1  15  -4  329.07    4.60
   0  15  -4   -0.80    1.80
   0 -15  -4   -0.10    2.50
   0  15   4   -0.20    1.80
   0 -15   4    1.50    1.80
  -1 -15  -4   30.30    2.10
   1  15   4   28.50    2.00
  -1  15  -4   34.50    3.10
   1 -15   4   30.00    2.90
   2  15   4   37.90    2.20
   2 -15   4   39.10    3.30
  -2  15  -4   40.50    3.90
  -2 -15  -4   41.60    2.80
   3  15   4    3.80    2.00
  -3 -15  -4    5.40    2.80
   3 -16  -4    3.70    2.80
  -3 -16   4    3.70    1.90
  -3  16   4    3.30    2.90
   3  16  -4    2.70    2.70
   2 -16  -4    7.80    2.00
   2  16  -4    6.20    2.10
  -2  16   4   10.50    2.80
  -2 -16   4    6.90    2.00
   1 -16  -4    9.50    2.00
  -1 -16   4    8.20    2.80
  -1  16   4   10.40    2.80
   1  16  -4   10.20    2.10
   0 -16  -4   76.09    3.20
   0  16   4   74.69    2.50
   0 -16   4   84.69    3.30
   0  16  -4   72.49    3.40
  -1  16  -4   33.90    3.00
   1  16   4   25.80    2.70
  -1 -16  -4   36.80    2.80
   1 -16   4   34.80    3.00
  -2 -16  -4    6.20    2.70
   2  16   4    4.40    2.00
  -2  16  -4    4.30    2.90
   2 -16   4    3.80    2.80
   3  16   4    1.60    2.10
  -3 -16  -4   -1.90    2.00
  -3 -17   4    1.00    2.90
  -3  17   4   -0.50    2.00
   3  17  -4    1.20    2.00
   3 -17  -4    4.00    2.80
   2 -17  -4   12.10    2.70
  -2 -17   4   10.90    2.70
  -2  17   4    9.90    2.90
   2  17  -4    9.40    2.10
  -1 -17   4   34.20    2.10
   1  17  -4   26.90    2.20
   1 -17  -4   37.90    2.30
  -1  17   4   29.70    3.00
   0 -17  -4   61.69    2.40
   0  17   4   58.59    3.00
   0 -17   4   67.59    2.50
   0  17  -4   54.89    3.10
  -1 -17  -4    1.70    2.70
   1  17   4    3.10    2.70
   1 -17   4    3.50    2.80
  -1  17  -4    4.70    2.90
  -2 -17  -4    6.00    1.90
   2 -17   4    3.80    2.90
   2  17   4    6.10    1.90
  -2  17  -4    6.20    3.70
  -3 -18   4    1.60    3.00
   3 -18  -4    1.30    2.20
  -3  18   4    1.20    2.10
   3  18  -4    2.00    2.10
   2 -18  -4    3.10    2.70
   2  18  -4    1.80    2.00
  -2 -18   4    1.10    1.80
  -2  18   4   -1.20    2.90
   1  18  -4   32.70    2.20
   1 -18  -4   34.30    2.40
  -1  18   4   40.80    3.00
  -1 -18   4   37.60    2.90
   0 -18   4  136.29    3.80
   0 -18  -4  128.49    3.50
   0  18   4  125.49    3.50
   0  18  -4  120.89    3.70
  -1 -18  -4   -0.70    1.90
   1  18   4   -0.50    1.90
   1 -18   4    2.10    2.80
  -1  18  -4   -1.10    2.90
  -2 -18  -4   -0.70    2.00
   2  18   4    0.90    2.00
   2 -18   4    1.20    3.70
  -2  18  -4    0.50    3.00
  -2  19   4   -4.20    3.10
  -2 -19   4   -1.40    2.00
   2  19  -4    2.30    2.10
   2 -19  -4   -0.20    2.10
  -1  19   4   -0.60    2.10
   1 -19  -4   -0.10    2.90
  -1 -19   4    1.10    2.00
   1  19  -4    1.10    2.90
   0 -19  -4    3.40    1.90
   0  19   4    2.80    2.10
   0  19  -4    3.80    2.20
   0 -19   4    4.80    2.10
  -1 -19  -4    1.70    2.70
   1  19   4    3.60    2.60
  -1  19  -4    1.70    2.10
   1 -19   4    3.10    2.90
  -2 -19  -4   -1.70    3.00
   2  19   4    2.40    2.90
   2 -19   4    1.20    3.00
  -2  19  -4   -1.20    3.20
  -2 -20   4   -0.20    3.10
  -2  20   4    0.50    2.10
   2  20  -4    1.00    2.10
   2 -20  -4    1.10    2.10
  -1  20   4    7.00    3.00
  -1 -20   4    8.00    3.00
   1 -20  -4    8.70    3.00
   1  20  -4   10.00    3.00
   0  20   4   13.30    2.20
   0 -20  -4   14.30    3.10
   0 -20   4   13.80    2.20
   0  20  -4   15.70    3.10
   1  20   4    1.10    2.10
  -1  20  -4    3.00    3.00
  -1 -20  -4   -1.20    2.90
   1 -20   4   -1.50    2.90
   0  21   4    9.10    2.30
   0 -21  -4    6.80    2.30
   0 -21   4   10.60    3.20
   0  21  -4    7.70    2.30
  -5   0   5    0.90    2.80
  -5   0   5    1.20    3.10
  -3   0   5   36.10    2.10
  -3   0   5   38.30    2.20
  -1   0   5   10.90    2.10
  -1   0   5   12.00    2.70
   1   0   5  815.42    8.00
  -1   0  -5  810.12    8.00
   3   0   5   12.80    3.40
  -3   0  -5   15.60    3.20
  -5   1   5  137.79    3.10
  -5   1   5  150.58    4.20
  -5  -1   5  137.49    3.30
  -5  -1   5  147.09    3.40
  -4  -1   5   11.10    2.60
  -4  -1   5   11.00    2.00
  -4   1   5   14.30    2.00
  -4   1   5   11.30    1.80
  -3   1   5   37.60    2.80
  -3   1   5   42.00    2.20
  -3  -1   5   40.30    2.20
  -2   1   5  157.08    3.60
  -2  -1   5  155.68    3.70
  -2   1   5  137.79    2.80
  -1  -1   5   29.60    3.10
  -1  -1   5   26.70    2.80
  -1   1   5   25.20    2.10
   0  -1   5   27.40    2.40
   0  -1  -5   24.70    3.00
   0   1   5   26.30    2.50
   1   1   5  839.72    7.70
   1  -1   5  863.31    8.50
  -1   1  -5  774.62    8.30
  -1  -1  -5  826.62    7.70
  -2  -1  -5   72.59    3.30
   2  -1   5   78.19    4.20
   2   1   5   77.69    3.50
  -2   1  -5   68.29    3.50
   3   1   5   22.50    3.40
  -3   1  -5   24.30    3.50
  -3  -1  -5   24.60    2.90
   3  -1   5   25.50    4.10
   4  -1   5   12.90    4.40
  -4   1  -5   11.10    4.50
  -4  -1  -5   11.90    2.90
   4   1   5   11.80    3.00
  -5   2   5   13.20    3.00
  -5  -2   5    7.90    2.20
  -5   2   5   10.90    3.10
  -5  -2   5   12.20    3.20
   4   2  -5   45.40    2.40
  -4   2   5   47.10    2.80
  -4   2   5   48.90    3.00
  -4  -2   5   49.80    2.30
   3   2  -5   12.10    2.10
  -3   2   5   11.40    2.60
  -3  -2   5   13.50    1.80
  -3   2   5   13.70    2.80
  -2   2   5  118.99    3.30
   2   2  -5  130.89    3.10
  -2   2   5  135.09    3.60
  -2  -2   5  146.49    3.70
  -1   2   5   48.80    2.30
  -1  -2   5   51.59    2.60
   1  -2  -5   48.60    3.00
   0  -2  -5    2.50    2.70
   0  -2   5    1.90    2.80
   0   2   5   -2.30    1.90
   0  -2   5    1.20    3.20
  -1  -2  -5   59.79    3.40
   1  -2   5   60.19    3.60
   1   2   5   65.29    3.30
  -2   2  -5  169.68    5.60
   2  -2   5  196.88    5.90
   2   2   5  184.68    4.20
  -2  -2  -5  183.48    4.20
   3   2   5    2.60    2.60
   3  -2   5    1.90    4.60
  -3  -2  -5    1.70    2.60
  -3   2  -5    2.00    4.40
  -4  -2  -5    9.70    3.40
   4   2   5    8.80    2.90
  -5   3   5    4.50    2.90
  -5   3   5    0.50    2.80
  -5  -3   5    2.50    2.90
  -4   3   5   22.20    3.00
  -4  -3   5   20.00    2.10
   4   3  -5   19.60    3.00
  -4   3   5   20.80    2.70
   3   3  -5   20.20    2.00
  -3   3   5   19.70    2.80
  -3  -3   5   20.00    2.70
  -3   3   5   16.30    2.00
  -2   3   5   -1.40    1.80
   2   3  -5   -1.60    2.60
  -2   3   5   -0.10    1.70
  -2  -3   5   -0.30    2.70
  -1   3   5  337.27    4.20
   1   3  -5  328.37    4.50
  -1  -3   5  353.06    4.90
   1  -3  -5  317.67    4.50
   0  -3  -5  119.59    3.10
   0  -3   5  121.79    3.30
   0   3   5  124.19    3.20
   0  -3   5  129.69    3.50
   1  -3   5   54.19    4.20
   1   3   5   51.09    3.20
  -1  -3  -5   50.29    3.20
   1  -3   5   47.40    3.40
   2  -3   5  201.28    7.50
  -2  -3  -5  200.28    4.20
   2   3   5  200.08    4.20
   2  -3   5  212.08    7.90
  -3  -3  -5   73.49    3.30
   3   3   5   73.79    3.30
  -4  -3  -5   63.79    3.40
   4   3   5   60.29    3.50
  -5   4   5    3.00    2.80
   5   4  -5    0.50    2.80
  -5   4   5   -0.60    2.10
  -5  -4   5    1.80    1.90
  -4   4   5   11.20    2.00
   4   4  -5   12.10    2.90
  -4  -4   5   12.90    2.00
  -4   4   5   15.40    3.00
  -3   4   5  166.18    3.10
   3   4  -5  182.58    3.60
  -3   4   5  179.38    3.90
  -3  -4   5  178.98    3.50
   2  -4  -5   30.70    2.60
  -2   4   5   30.40    2.70
   2   4  -5   34.20    2.90
  -2  -4   5   33.60    2.20
   1  -4  -5  676.83    5.90
   1   4  -5  703.63    6.00
  -1  -4   5  755.72    6.40
  -1   4   5  689.33    5.60
   0  -4  -5  392.76    4.90
   0   4   5  415.26    4.70
   0  -4   5  432.76    6.00
  -1  -4  -5  365.76    4.90
   1  -4   5  359.16    6.20
   1   4   5  373.66    4.90
   1  -4   5  396.36    7.00
  -2  -4  -5    1.20    2.60
   2   4   5    2.00    2.60
  -3  -4  -5   89.19    3.30
   3   4   5   92.39    3.50
  -4  -4  -5    4.70    3.00
   4   4   5    5.70    2.90
  -5  -5   5    1.20    2.80
  -5   5   5    1.70    2.00
   5   5  -5    2.60    3.00
  -5   5   5    1.00    3.00
  -4   5   5  225.98    4.10
  -4  -5   5  239.38    3.50
   4   5  -5  241.38    3.70
  -4   5   5  263.77    4.20
   3   5  -5    9.80    2.50
  -3   5   5   10.00    1.80
  -3   5   5    8.70    1.90
  -3  -5   5    7.10    1.70
   2   5  -5   31.60    2.20
   2  -5  -5   36.10    2.60
  -2  -5   5   37.30    2.90
  -2   5   5   30.20    2.00
  -1  -5   5  260.87    4.30
   1   5  -5  249.88    3.80
   1  -5  -5  235.78    3.90
  -1   5   5  244.48    4.00
   0   5   5   10.30    2.80
   0  -5  -5    8.30    2.70
   0   5  -5    6.00    3.00
   0  -5   5    9.70    3.00
   1  -5   5   25.80    3.00
   1   5   5   28.40    2.90
  -1  -5  -5   26.50    2.90
   1  -5   5   27.20    3.10
  -2  -5  -5    3.70    2.80
   2   5   5    3.00    2.10
  -3  -5  -5    9.90    2.10
   3   5   5   12.50    3.00
  -4  -5  -5    1.30    2.90
   4   5   5   -0.40    2.90
  -5   6   5    4.90    3.00
  -5  -6   5    4.40    3.00
  -5   6   5    4.20    3.20
   5   6  -5    6.30    3.10
  -4  -6   5    2.10    2.70
  -4   6   5    2.10    2.60
   4   6  -5   -0.60    2.80
  -4   6   5    2.10    2.80
   3   6  -5   49.00    3.00
  -3  -6   5   55.09    2.90
  -3   6   5   56.99    3.10
  -3   6   5   48.70    2.20
   2   6  -5    6.30    2.70
  -2   6   5    7.70    1.90
   2  -6  -5    9.30    2.50
  -2  -6   5    9.10    1.90
   1  -6  -5  203.38    3.80
  -1  -6   5  215.98    4.00
  -1   6   5  210.58    4.00
   1   6  -5  202.08    3.60
   0   6   5   38.20    2.30
   0  -6  -5   36.20    2.80
   0  -6   5   39.80    2.50
   0   6  -5   35.70    3.30
  -1  -6  -5   12.30    1.90
   1  -6   5   13.70    3.20
   1   6   5   13.70    2.60
   1  -6   5   15.10    3.30
  -2  -6  -5   25.10    2.90
   2   6   5   27.80    2.90
  -3  -6  -5  125.59    3.70
   3   6   5  113.09    3.60
  -4  -6  -5    1.00    2.70
   4   6   5    1.70    2.00
  -5  -7   5    4.50    2.10
   5   7  -5    3.00    3.00
  -5   7   5    1.70    2.10
  -5   7   5    2.90    2.80
  -4  -7   5    4.00    2.60
  -4   7   5    7.60    2.10
  -4   7   5    9.30    2.80
   4   7  -5    6.40    1.90
  -3   7   5   21.80    2.80
   3   7  -5   16.80    2.00
  -3   7   5   18.00    2.70
  -3  -7   5   22.60    2.70
   2  -7  -5    1.70    2.40
  -2   7   5   -0.20    1.80
   2   7  -5   -1.40    2.60
  -2  -7   5    0.20    2.50
  -1   7   5  243.88    3.60
   1  -7  -5  243.78    4.00
   1   7  -5  244.58    4.30
  -1  -7   5  266.07    4.20
   0  -7   5  447.36    5.20
   0   7  -5  445.26    5.70
   0  -7  -5  433.46    4.40
   0   7   5  433.46    4.80
   1  -7   5    8.70    2.70
  -1  -7  -5    8.30    2.40
  -1   7  -5    8.60    2.70
   1   7   5    7.80    2.60
  -2  -7  -5   60.39    3.20
   2   7   5   62.29    3.10
  -3  -7  -5   40.50    3.00
   3   7   5   35.80    3.00
  -4  -7  -5    8.90    3.00
   4   7   5    8.20    3.00
  -5  -8   5    3.80    2.20
  -5   8   5   -1.00    2.20
  -5   8   5    1.50    3.00
   5   8  -5   -0.60    3.10
  -4  -8   5    0.40    1.80
  -4   8   5    4.80    3.00
   4   8  -5    2.90    1.90
  -4   8   5    0.80    2.70
  -3  -8   5  322.07    3.70
  -3   8   5  305.37    4.30
   3   8  -5  297.77    3.70
   2  -8  -5   12.30    2.60
  -2   8   5   10.60    2.70
   2   8  -5   10.50    1.90
  -2  -8   5   11.80    1.90
   1  -8  -5   65.09    2.20
  -1   8   5   64.69    2.90
   1   8  -5   62.49    3.10
  -1  -8   5   71.89    3.10
   0  -8   5  309.97    4.80
   0  -8  -5  290.47    3.70
   0   8  -5  288.87    4.90
   0   8   5  297.27    3.80
   1  -8   5   37.70    3.00
  -1  -8  -5   38.60    2.20
   1   8   5   39.30    2.20
  -1   8  -5   35.40    3.10
  -2  -8  -5  107.89    3.40
   2   8   5  106.29    3.50
  -3  -8  -5   65.59    3.00
   3   8   5   56.49    3.10
  -4  -8  -5    9.40    2.20
   4   8   5   12.30    2.90
  -5  -9   5    0.40    2.20
   5   9  -5    5.00    3.00
  -5   9   5    3.50    3.20
  -5   9   5   -0.10    3.40
  -4  -9   5    1.60    2.80
  -4   9   5    0.60    2.10
  -4   9   5    4.00    2.70
   4   9  -5    1.50    2.70
   3   9  -5    3.80    2.00
  -3  -9   5    4.70    2.00
  -3   9   5    7.00    1.90
   3  -9  -5    2.20    2.60
  -2  -9   5   34.90    1.90
  -2   9   5   35.70    2.80
   2   9  -5   36.70    2.10
   2  -9  -5   34.90    2.80
   1  -9  -5    5.20    2.40
  -1  -9   5    8.50    2.50
   1   9  -5    9.00    2.80
  -1   9   5    5.90    2.30
   0   9  -5  185.98    3.60
   0  -9   5  189.38    3.60
   0  -9  -5  187.98    3.70
   0   9   5  198.88    3.70
  -1  -9  -5    1.70    1.70
   1  -9   5    0.90    2.60
  -1   9  -5    2.90    3.30
   1   9   5    2.20    1.60
   2   9   5   69.99    3.20
  -2  -9  -5   65.79    2.40
  -3  -9  -5   37.00    2.20
   3   9   5   34.50    2.90
  -4  -9  -5    5.20    3.00
   4   9   5    5.60    3.10
  -4 -10   5    6.50    2.00
  -4  10   5    7.60    2.80
   4  10  -5    7.20    2.00
  -4  10   5    6.70    3.00
  -3 -10   5   73.49    2.40
  -3  10   5   73.89    3.00
   3 -10  -5   71.59    3.00
   3  10  -5   71.29    3.00
  -2 -10   5   20.10    2.70
   2 -10  -5   20.50    2.70
  -2  10   5   19.90    2.80
   2  10  -5   20.20    2.00
  -1 -10   5  153.88    3.60
   1 -10  -5  142.09    3.30
   1  10  -5  135.89    3.60
  -1  10   5  149.09    3.30
   0 -10   5   84.19    2.70
   0  10   5   84.89    3.00
   0 -10  -5   84.79    2.40
   0  10  -5   76.29    2.80
   1  10   5   51.49    2.10
  -1 -10  -5   49.30    2.70
   1 -10   5   49.90    3.20
  -1  10  -5   51.29    3.30
  -2 -10  -5  144.59    3.50
   2  10   5  150.08    3.50
  -3 -10  -5    0.90    2.70
   3  10   5    3.80    2.80
  -4 -10  -5   13.40    3.00
   4  10   5    9.10    2.20
  -4  11   5    1.30    2.90
  -4  11   5    2.10    2.90
   4  11  -5    3.10    2.90
  -4 -11   5    4.20    2.60
   3 -11  -5  101.89    2.70
  -3  11   5  105.89    3.30
  -3 -11   5  108.69    2.60
   3  11  -5   98.39    2.60
  -2  11   5  632.54    5.50
  -2 -11   5  647.64    4.80
   2 -11  -5  615.64    5.50
   2  11  -5  583.64    5.30
   1  11  -5    1.30    2.60
  -1 -11   5    0.60    2.70
   1 -11  -5   -2.60    2.30
  -1  11   5    1.90    1.80
   0  11  -5    0.70    2.70
   0  11   5    1.80    1.70
   0 -11   5   -1.90    2.70
   0 -11  -5    1.20    1.70
  -1 -11  -5   51.19    2.10
   1 -11   5   54.59    3.80
   1  11   5   56.79    2.10
  -1  11  -5   54.59    3.30
  -2 -11  -5    2.00    2.60
   2 -11   5    1.20    4.00
   2  11   5    2.20    2.70
   2 -11   5    0.30    4.30
  -3 -11  -5   11.60    2.80
   3  11   5   10.30    2.80
  -4 -11  -5   -1.50    3.00
   4  11   5    1.10    3.00
  -4  12   5    6.40    3.10
  -4 -12   5    4.60    2.00
  -4  12   5    3.80    3.10
   4  12  -5    4.60    2.00
  -3  12   5   12.40    2.70
   3 -12  -5   12.10    2.00
   3  12  -5   16.90    2.80
  -3 -12   5    9.40    2.60
  -2 -12   5  321.17    3.70
   2 -12  -5  317.57    3.80
   2  12  -5  303.27    3.80
  -2  12   5  326.97    4.40
  -1 -12   5   22.40    1.90
   1  12  -5   21.30    2.60
   1 -12  -5   18.30    1.90
  -1  12   5   21.80    2.00
   0 -12   5   25.70    2.80
   0 -12  -5   21.60    2.70
   0  12   5   25.20    2.00
   0  12  -5   23.40    3.00
  -1 -12  -5    4.60    2.60
  -1  12  -5    1.90    2.80
   1  12   5    2.90    1.90
   1 -12   5    1.00    2.70
  -2 -12  -5   47.10    3.00
   2 -12   5   42.70    4.30
   2  12   5   49.90    2.90
  -2  12  -5   40.10    4.40
  -3 -12  -5    2.70    2.00
   3  12   5    1.90    2.00
  -4  13   5    2.50    3.00
  -4 -13   5    4.40    2.80
   4  13  -5    1.60    2.10
  -4  13   5    0.90    3.00
  -3  13   5    7.10    2.70
   3 -13  -5    5.00    2.70
  -3 -13   5    0.10    2.70
   3  13  -5    8.40    2.80
  -2 -13   5   64.89    3.00
   2 -13  -5   57.89    3.10
   2  13  -5   54.09    2.40
  -2  13   5   60.09    2.30
  -1  13   5   41.80    2.80
  -1 -13   5   42.80    2.80
   1 -13  -5   37.90    2.10
   1  13  -5   41.40    2.20
   0  13   5   18.00    2.60
   0 -13   5   20.50    2.80
   0 -13  -5   17.10    1.90
   0  13  -5   20.30    2.90
   1 -13   5  355.26    5.20
   1  13   5  329.97    4.20
  -1 -13  -5  338.27    4.20
  -1  13  -5  315.37    5.30
  -2 -13  -5    3.00    2.70
   2 -13   5    0.80    3.50
   2  13   5   -0.30    1.90
  -2  13  -5    1.00    3.50
  -3 -13  -5    1.70    2.70
   3  13   5    2.60    2.70
  -4  14   5    6.90    3.20
  -4 -14   5    5.30    3.00
  -4  14   5    8.20    2.30
   4  14  -5    8.30    2.20
  -3 -14   5    5.90    1.90
   3 -14  -5    5.70    2.20
   3  14  -5    6.40    2.00
  -3  14   5    6.20    2.70
   2 -14  -5    8.60    2.70
  -2 -14   5    7.90    1.80
   2  14  -5    7.20    2.70
  -2  14   5    6.90    2.80
  -1  14   5    2.20    1.90
  -1 -14   5    0.70    1.80
   1 -14  -5    1.60    2.70
   1  14  -5   -1.40    1.90
   0 -14   5   23.30    2.80
   0 -14  -5   23.20    2.60
   0  14   5   20.80    2.60
   0  14  -5   19.10    3.00
   1 -14   5   75.09    3.30
   1  14   5   75.09    3.00
  -1 -14  -5   69.99    2.90
  -1  14  -5   65.69    3.30
  -2 -14  -5    3.60    1.80
   2 -14   5    6.30    3.50
   2  14   5    3.10    2.00
  -2  14  -5    5.30    3.60
  -3 -14  -5    4.30    2.90
   3  14   5    3.40    2.10
   3 -15  -5    6.70    2.80
  -3 -15   5    7.20    2.80
  -3  15   5    3.80    2.00
   3  15  -5    6.60    2.00
   2 -15  -5    1.90    2.80
  -2 -15   5    2.60    1.80
   2  15  -5    1.30    2.60
  -2  15   5    2.30    2.60
  -1 -15   5  106.89    2.80
  -1  15   5  103.79    2.60
   1 -15  -5  103.49    2.60
   1  15  -5  100.89    3.50
   0 -15  -5   37.10    2.60
   0 -15   5   31.90    2.90
   0  15  -5   31.50    3.00
   0  15   5   29.50    1.90
  -1 -15  -5   24.80    2.00
  -1  15  -5   26.50    3.10
   1  15   5   28.10    2.00
   1 -15   5   23.00    2.90
  -2 -15  -5   15.70    2.80
   2  15   5   12.30    2.10
   2 -15   5   12.90    3.50
  -2  15  -5   10.00    3.60
  -3 -15  -5   -1.60    2.10
   3  15   5   -3.40    2.90
   3 -16  -5    4.10    2.90
  -3 -16   5    4.80    1.90
  -3  16   5    7.90    2.90
   3  16  -5    3.10    2.90
   2 -16  -5    9.30    2.80
  -2 -16   5   10.20    2.70
  -2  16   5    7.40    2.80
   2  16  -5    8.20    1.90
  -1 -16   5   34.20    2.20
   1  16  -5   35.50    2.30
  -1  16   5   38.60    2.90
   1 -16  -5   38.60    2.80
   0 -16  -5   50.59    3.00
   0 -16   5   54.09    3.20
   0  16   5   53.69    2.20
   0  16  -5   50.89    3.30
  -1 -16  -5   12.20    2.10
   1  16   5   13.60    2.00
   1 -16   5   11.50    2.80
  -1  16  -5   10.90    2.90
  -2 -16  -5    1.80    1.90
   2  16   5    4.60    2.80
   2 -16   5   -0.10    2.80
  -2  16  -5    1.50    3.50
  -3 -16  -5    2.10    3.00
   3  16   5    3.10    3.20
   3 -17  -5   14.80    3.20
  -3 -17   5   16.60    3.10
  -3  17   5   13.20    3.30
   3  17  -5   13.30    2.30
   2 -17  -5    2.00    1.80
  -2 -17   5    6.40    2.90
   2  17  -5    0.80    3.00
  -2  17   5    2.70    2.80
   1 -17  -5   59.79    3.20
  -1 -17   5   64.69    3.10
  -1  17   5   58.39    3.10
   1  17  -5   53.09    3.20
   0 -17  -5    2.20    1.90
   0  17   5    6.60    2.80
   0 -17   5    7.50    2.90
   0  17  -5    2.40    2.90
  -1 -17  -5   15.70    2.80
   1  17   5    6.60    2.80
   1 -17   5    8.90    3.00
  -1  17  -5    8.30    3.00
  -2 -17  -5    7.10    2.80
   2 -17   5    6.60    3.10
   2  17   5    4.70    2.80
  -2  17  -5    6.60    3.80
   2 -18  -5   -0.70    2.90
  -2 -18   5   -0.60    2.10
   2  18  -5   -0.80    3.00
  -2  18   5    1.80    2.90
  -1 -18   5    9.30    2.80
   1 -18  -5   13.70    3.00
   1  18  -5   11.30    2.90
  -1  18   5   10.10    3.00
   0  18  -5    4.20    3.00
   0 -18  -5   10.70    2.10
   0  18   5    7.80    2.60
   0 -18   5    7.50    3.00
  -1 -18  -5   -2.50    1.90
   1  18   5    0.50    2.00
  -1  18  -5    1.90    3.00
   1 -18   5    1.60    3.00
  -2 -18  -5    0.50    2.00
   2  18   5    2.70    2.00
   2 -18   5    1.70    3.00
  -2  18  -5   -2.30    3.70
   2 -19  -5   -2.00    3.00
  -2 -19   5   -2.00    3.00
  -2  19   5   -0.70    2.10
   2  19  -5    2.60    3.10
  -1  19   5    7.40    2.20
   1 -19  -5    6.90    2.90
  -1 -19   5    4.60    2.10
   1  19  -5    5.50    3.00
   0 -19   5   54.39    2.60
   0  19   5   56.59    3.20
   0  19  -5   48.80    3.40
   0 -19  -5   50.09    3.10
  -1 -19  -5   -0.10    2.80
   1  19   5    0.30    2.10
  -1  19  -5    3.50    3.10
   1 -19   5    0.60    2.80
  -1  20   5   12.40    3.00
   1 -20  -5   15.80    2.90
   1  20  -5   15.10    3.20
  -1 -20   5   16.70    3.00
   0  20   5   37.80    3.30
   0 -20   5   41.00    3.40
   0 -20  -5   37.30    2.40
   0  20  -5   32.30    3.60
  -1 -20  -5    1.20    2.00
   1  20   5    2.00    3.00
  -1  20  -5    0.60    3.20
   1 -20   5    1.60    2.20
  -4   0   6    3.50    1.80
  -4   0   6    6.70    2.00
  -2   0   6  409.46    4.30
  -2   0   6  367.36    4.50
   0   0   6  102.79    3.40
   0   0  -6   97.19    3.40
  -2   0  -6    1.50    2.40
   2   0   6    0.40    2.60
  -4   0  -6   75.29    4.70
   4   0   6   89.29    5.10
  -5   1   6   -0.10    2.10
  -5  -1   6    1.20    2.80
  -5   1   6    1.20    2.70
  -5  -1   6   -1.50    2.10
  -4  -1   6    2.80    2.50
  -4  -1   6   -0.70    1.90
  -4   1   6    0.60    2.00
  -4   1   6    2.60    2.60
  -3   1   6    5.40    1.90
  -3   1   6    8.80    2.30
  -3  -1   6    8.50    2.50
  -3  -1   6    5.60    2.30
  -2   1   6  589.64    5.20
  -2   1   6  663.53    5.70
  -2  -1   6  636.64    5.60
  -2  -1   6  593.04    4.80
  -1  -1   6   -0.20    1.90
  -1   1   6    2.70    1.80
  -1  -1   6    1.20    1.70
   0  -1  -6  401.56    4.90
   0  -1   6  436.96    5.40
   0   1   6  423.46    4.70
   1   1   6    4.80    2.60
  -1   1  -6    5.30    2.60
   1  -1   6    4.80    2.80
  -1  -1  -6    5.50    2.50
  -2  -1  -6   14.90    2.70
  -2   1  -6   13.60    2.70
   2   1   6   15.10    2.70
   2  -1   6   14.80    2.90
   3  -1   6    3.60    3.20
   3   1   6    1.10    2.60
  -3  -1  -6    2.50    2.50
  -3   1  -6    3.00    3.00
   4  -1   6   32.50    6.60
  -4  -1  -6   29.10    3.10
  -4   1  -6   26.90    5.60
   4   1   6   29.10    3.30
  -5  -2   6   27.00    2.90
  -5   2   6   23.80    3.10
  -5  -2   6   28.90    3.00
  -5   2   6   24.50    3.00
  -4   2   6   26.80    2.80
  -4  -2   6   26.60    2.00
  -4  -2   6   26.60    2.10
  -4   2   6   22.10    2.90
  -3   2   6   80.29    2.90
  -3   2   6   90.39    3.10
  -3  -2   6   87.09    2.50
  -2   2   6  198.68    3.20
  -2   2   6  184.88    3.00
  -2  -2   6  192.98    3.30
  -1   2   6    1.80    1.90
   1  -2  -6    2.50    1.80
  -1  -2   6    3.70    1.70
  -1  -2   6    1.40    1.80
   0   2   6   18.80    1.90
   0  -2   6   21.90    2.20
   0  -2   6   18.00    2.80
   0  -2  -6   20.40    2.70
   1   2   6    2.50    2.60
  -1  -2  -6    2.70    2.60
   1  -2   6    6.10    2.70
  -2   2  -6    4.40    3.10
   2   2   6    5.60    2.50
   2  -2   6    5.50    3.20
  -2  -2  -6    4.90    2.40
   3   2   6    1.10    2.60
   3  -2   6    1.40    4.30
  -3  -2  -6    4.20    2.70
  -4  -2  -6    0.50    2.70
   4   2   6    1.90    3.40
  -5   3   6   -1.30    2.00
  -5  -3   6    3.00    2.80
  -5  -3   6    0.80    2.80
  -5   3   6    2.00    2.90
   4   3  -6    1.20    2.00
  -4   3   6    4.10    2.70
  -4   3   6    2.30    2.70
  -4  -3   6    3.30    1.90
   3   3  -6    1.50    2.70
  -3   3   6    1.60    1.80
  -3   3   6    3.30    1.70
  -3  -3   6    6.50    2.50
  -2   3   6    3.90    1.70
  -2   3   6    5.70    1.80
  -2  -3   6    2.90    2.60
   2   3  -6    2.90    2.70
  -1  -3   6  895.51    6.20
  -1   3   6  898.61    6.10
   1  -3  -6  870.91    6.30
  -1  -3   6  958.30    6.60
   0  -3  -6   63.79    2.50
   0   3   6   68.39    2.60
   0  -3   6   65.69    3.20
   0  -3   6   72.79    3.50
   1  -3   6  130.29    4.00
   1  -3   6  140.59    4.00
   1   3   6  135.09    3.70
  -1  -3  -6  117.89    3.70
   2  -3   6   15.10    3.50
   2  -3   6   14.20    3.50
  -2  -3  -6   15.60    2.70
   2   3   6   14.90    2.70
  -3  -3  -6    1.70    2.70
   3   3   6    1.30    2.70
  -4  -3  -6    6.00    2.80
   4   3   6    5.70    3.40
  -5   4   6    5.70    2.80
  -5   4   6   10.50    2.20
  -5  -4   6    8.00    2.10
  -4   4   6   41.00    3.00
  -4   4   6   39.80    2.80
   4   4  -6   31.80    3.10
  -4  -4   6   37.80    2.20
  -3   4   6   43.00    2.80
   3   4  -6   42.70    2.20
  -3   4   6   47.80    2.90
  -3  -4   6   45.80    2.00
  -2  -4   6   53.99    2.40
  -2   4   6   51.89    2.70
   2  -4  -6   51.49    2.10
   2   4  -6   50.89    2.40
   1  -4  -6    2.80    1.80
   1   4  -6    7.70    2.60
  -1   4   6    4.80    1.80
  -1  -4   6    4.50    2.60
   0  -4  -6  780.42    6.20
   0   4   6  797.92    6.20
   0  -4   6  798.02    6.80
   0  -4   6  816.52    7.20
   1  -4   6   10.00    2.60
   1  -4   6    7.30    2.60
  -1  -4  -6    8.00    2.80
   1   4   6    8.10    2.90
   2   4   6   13.40    2.60
  -2  -4  -6   11.30    2.80
   2  -4   6   13.80    4.20
   2  -4   6   13.10    4.20
   3   4   6   45.70    3.20
  -3  -4  -6   43.10    3.00
  -4  -4  -6    0.30    2.70
   4   4   6    2.20    2.90
  -5  -5   6    1.90    3.00
  -5   5   6    2.60    2.80
   5   5  -6    0.60    3.10
  -5   5   6    0.20    3.00
  -4   5   6  141.49    3.70
  -4   5   6  147.79    3.80
   4   5  -6  138.29    3.60
  -4  -5   6  159.18    3.50
  -3   5   6    7.30    1.80
   3   5  -6   10.90    2.00
  -3   5   6    6.90    2.70
  -3  -5   6   13.10    2.60
   2  -5  -6   20.00    2.50
   2   5  -6   19.90    2.80
  -2  -5   6   22.50    2.70
  -2   5   6   27.30    2.50
   1   5  -6  182.48    3.40
  -1  -5   6  197.38    3.90
  -1   5   6  185.18    3.20
   1  -5  -6  184.98    3.60
   0  -5  -6    3.30    1.90
   0   5   6    3.50    1.90
   0  -5   6    4.40    2.00
   1   5   6   92.89    3.30
   1  -5   6   83.69    3.40
  -1  -5  -6   91.19    3.20
   1  -5   6   84.89    3.50
  -2  -5  -6   54.09    2.30
   2   5   6   54.49    2.30
  -3  -5  -6   15.60    2.90
   3   5   6   11.90    3.00
  -4  -5  -6    0.00    2.90
   4   5   6   -0.90    2.90
   5   6  -6    7.10    3.00
  -5   6   6    6.40    2.90
  -5  -6   6    8.20    3.10
  -5   6   6    6.90    3.00
  -4   6   6   -3.50    2.60
  -4   6   6    1.60    2.00
   4   6  -6    1.10    1.90
  -4  -6   6   -1.80    2.70
   3   6  -6  153.78    3.60
  -3   6   6  155.68    3.00
  -3  -6   6  157.78    3.00
  -3   6   6  156.48    3.50
   2   6  -6    0.00    2.60
  -2   6   6   -0.90    1.60
   2  -6  -6   -0.20    1.60
  -2  -6   6    1.40    2.50
  -1   6   6    2.80    2.50
   1   6  -6    3.40    1.90
   1  -6  -6    1.40    1.80
  -1  -6   6    4.80    2.60
   0   6   6   81.49    3.00
   0   6  -6   83.69    3.50
   0  -6   6   84.49    3.50
   0  -6  -6   75.69    2.40
  -1  -6  -6    3.20    1.90
   1  -6   6    0.10    3.00
   1  -6   6    2.10    3.20
   1   6   6    2.30    1.80
  -2  -6  -6   12.10    2.00
   2   6   6   12.30    2.00
  -3  -6  -6   94.19    3.40
   3   6   6   96.39    3.50
  -4  -6  -6    6.60    3.00
   4   6   6    5.50    2.20
  -5  -7   6    0.80    2.00
  -5   7   6   -0.60    3.00
  -5   7   6    2.30    3.20
   5   7  -6    0.00    3.10
  -4  -7   6    7.80    2.10
   4   7  -6   10.40    2.10
  -4   7   6    9.40    2.90
  -4   7   6   10.90    2.80
  -3   7   6    6.90    2.90
   3   7  -6    7.40    2.00
  -3  -7   6    6.20    2.80
  -3   7   6   11.90    2.70
   2  -7  -6    0.90    1.60
  -2   7   6    1.00    2.30
  -2  -7   6   -0.20    1.70
   2   7  -6   -3.50    2.50
   1   7  -6    8.60    2.70
  -1   7   6    7.70    2.60
   1  -7  -6    9.40    1.80
  -1  -7   6    7.90    2.80
   0   7   6   37.70    2.70
   0   7  -6   36.60    3.10
   0  -7  -6   38.00    2.70
   0  -7   6   38.90    2.20
   1  -7   6   33.00    3.00
   1  -7   6   30.00    3.40
  -1  -7  -6   29.80    2.10
   1   7   6   31.50    2.80
  -2  -7  -6   99.99    3.30
   2   7   6   98.59    2.70
  -3  -7  -6    7.70    1.90
   3   7   6    6.80    2.00
   4   7   6    7.80    3.20
  -4  -7  -6   10.00    2.90
  -5  -8   6   10.10    2.30
   5   8  -6   11.40    3.20
  -5   8   6   10.20    3.20
  -5   8   6   11.50    3.40
  -4   8   6   68.59    2.70
   4   8  -6   61.69    2.60
  -4  -8   6   67.19    2.30
  -4   8   6   61.59    3.10
   3   8  -6  178.88    3.80
  -3   8   6  169.18    3.10
  -3  -8   6  194.38    3.70
   2  -8  -6   23.20    2.50
  -2   8   6   24.80    1.90
   2   8  -6   27.60    2.00
  -2  -8   6   27.80    2.60
  -1   8   6   67.79    2.30
   1  -8  -6   63.99    2.80
   1   8  -6   68.89    3.20
  -1  -8   6   70.39    3.20
   0   8  -6  129.89    3.80
   0  -8  -6  127.79    2.70
   0   8   6  124.39    3.30
   0  -8   6  132.79    3.10
   1  -8   6   32.90    3.00
   1   8   6   34.40    2.00
   1  -8   6   28.00    2.80
  -1  -8  -6   30.30    2.80
  -2  -8  -6   -1.30    1.90
   2   8   6    1.20    2.70
  -3  -8  -6   -0.50    1.90
   3   8   6    1.20    1.90
  -4  -8  -6    4.50    3.10
   4   8   6    1.80    3.10
  -4  -9   6    2.30    2.60
  -4   9   6    4.80    2.90
  -4   9   6    5.50    2.00
   4   9  -6    5.20    2.10
  -3  -9   6   48.40    2.20
   3  -9  -6   35.60    2.20
  -3   9   6   42.30    2.30
   3   9  -6   44.40    2.90
   2  -9  -6   56.79    2.20
  -2   9   6   59.39    2.20
   2   9  -6   52.19    3.00
  -2  -9   6   62.39    2.80
  -1  -9   6    5.90    2.70
  -1   9   6    5.20    2.50
   1  -9  -6    2.70    2.40
   1   9  -6    5.10    1.90
   0   9   6   71.69    2.30
   0  -9   6   73.79    3.10
   0   9  -6   68.69    2.80
   0  -9  -6   72.49    2.90
   1  -9   6    0.20    2.70
  -1  -9  -6    1.40    1.70
  -1   9  -6   -0.60    2.60
   1   9   6    1.30    1.80
  -2  -9  -6  183.78    3.70
   2   9   6  188.18    3.80
  -3  -9  -6    1.20    2.80
   3   9   6    5.30    2.80
   4   9   6    0.00    2.20
  -4  -9  -6    0.50    2.00
  -4  10   6    4.90    2.90
   4  10  -6    1.50    2.70
  -4 -10   6    0.40    1.90
  -4  10   6    0.50    2.00
  -3 -10   6    8.40    1.90
  -3  10   6    7.70    2.00
   3  10  -6   10.70    1.90
   3 -10  -6   11.10    1.90
  -2 -10   6    4.20    1.80
   2  10  -6    3.60    2.60
  -2  10   6    4.70    1.80
   2 -10  -6    5.00    2.50
  -1  10   6   87.49    2.30
  -1 -10   6   86.79    3.10
   1 -10  -6   87.19    2.80
   1  10  -6   83.19    3.30
   0 -10   6    4.30    1.70
   0  10   6    5.90    1.70
   0  10  -6    3.70    1.80
   0 -10  -6    6.30    1.70
   1 -10   6  185.48    4.30
  -1  10  -6  174.98    4.50
  -1 -10  -6  172.18    3.00
   1  10   6  192.78    3.60
  -2 -10  -6  102.69    3.30
   2  10   6   94.89    3.30
  -3 -10  -6    0.50    2.00
   3  10   6    6.90    2.80
   4  10   6    2.20    3.20
  -4 -10  -6   -0.60    3.10
  -4 -11   6   -1.40    2.70
  -4  11   6   -0.80    2.20
   4  11  -6    2.20    2.00
  -4  11   6   -0.50    3.10
  -3 -11   6    5.60    1.80
   3 -11  -6    3.80    1.90
  -3  11   6    4.30    1.90
   3  11  -6   -1.80    2.70
   2 -11  -6    3.90    1.90
  -2 -11   6    0.20    2.60
  -2  11   6    1.80    2.50
   2  11  -6   -1.70    1.80
   1 -11  -6   -0.70    1.80
  -1 -11   6   -1.10    2.50
  -1  11   6   -0.10    2.50
   1  11  -6    2.50    2.60
   0 -11   6   16.50    2.80
   0 -11  -6   15.90    1.90
   0  11  -6   14.90    2.80
   0  11   6   16.70    2.70
   1 -11   6  186.58    4.40
  -1 -11  -6  186.08    3.60
   1  11   6  197.38    3.70
  -1  11  -6  184.78    4.50
  -2 -11  -6   35.50    2.10
   2 -11   6   31.20    6.10
   2  11   6   30.70    2.20
   2 -11   6   30.30    6.00
  -3 -11  -6    0.50    2.60
   3  11   6    2.00    2.10
  -4 -12   6    1.60    2.00
  -4  12   6   -0.40    2.00
  -4  12   6    3.30    2.10
   4  12  -6    0.90    2.00
  -3  12   6    4.40    2.00
  -3 -12   6    5.00    2.70
   3  12  -6    5.30    2.00
   3 -12  -6    5.70    1.90
  -2  12   6   27.90    2.80
  -2 -12   6   30.80    2.00
   2 -12  -6   30.00    2.90
   2  12  -6   26.70    2.80
  -1 -12   6   -1.50    2.50
  -1  12   6    0.30    1.70
   1  12  -6    0.70    1.90
   1 -12  -6   -0.30    2.50
   0 -12   6    4.40    2.00
   0  12  -6    3.30    1.90
   0  12   6   -1.60    2.60
   0 -12  -6    1.50    1.90
  -1 -12  -6   19.90    2.80
   1 -12   6   24.30    3.00
   1  12   6   23.40    2.10
  -1  12  -6   20.30    3.00
  -2 -12  -6    0.80    1.90
   2 -12   6    2.90    4.50
   2  12   6    3.60    1.90
   2 -12   6    2.60    4.30
  -3 -12  -6    3.30    2.80
   3  12   6    5.40    2.90
  -4  13   6    2.10    2.80
  -4 -13   6    6.20    2.80
  -4  13   6    0.90    3.00
   4  13  -6    4.20    2.10
  -3  13   6    3.60    2.70
  -3 -13   6    6.20    2.70
   3  13  -6    0.70    1.90
   3 -13  -6    4.40    2.80
  -2 -13   6    8.20    2.00
   2 -13  -6    9.30    2.00
   2  13  -6   11.70    2.50
  -2  13   6   10.80    2.70
  -1 -13   6   12.00    2.00
   1 -13  -6   14.30    2.70
   1  13  -6   11.00    2.80
  -1  13   6   10.80    1.90
   0 -13   6   18.40    2.20
   0 -13  -6   19.40    2.70
   0  13   6   16.80    1.90
   0  13  -6   13.80    2.90
  -1 -13  -6   92.49    3.00
   1 -13   6   92.79    3.50
   1  13   6   98.69    2.50
  -1  13  -6   89.89    3.70
   2 -13   6    2.10    3.90
  -2 -13  -6    4.70    1.80
   2  13   6    6.30    2.70
   2 -13   6    3.20    3.80
  -3 -13  -6    3.20    2.80
   3  13   6    2.00    2.10
  -4  14   6   10.00    3.20
  -4 -14   6    9.30    2.20
   4  14  -6    9.00    2.20
  -3 -14   6    4.40    1.80
   3 -14  -6    2.90    2.00
   3  14  -6    3.80    2.00
  -3  14   6    3.10    2.10
  -2 -14   6  120.09    2.70
   2 -14  -6  107.59    3.20
   2  14  -6  110.49    3.40
  -2  14   6  108.39    2.60
  -1  14   6    6.70    2.00
  -1 -14   6   10.40    2.80
   1  14  -6    8.00    2.90
   1 -14  -6    8.30    1.90
   0 -14   6   12.90    2.80
   0 -14  -6   15.60    1.80
   0  14   6   15.00    1.90
   0  14  -6   16.30    2.20
   1 -14   6    2.70    2.60
  -1 -14  -6    4.10    2.50
   1  14   6    2.50    1.70
  -1  14  -6    2.00    2.60
   2 -14   6    3.80    3.40
  -2 -14  -6    3.80    2.00
   2  14   6    3.90    2.70
  -3 -14  -6    5.80    2.90
   3  14   6    4.10    2.10
  -3 -15   6   -2.20    2.80
   3 -15  -6   -0.10    2.00
   3  15  -6   -2.40    2.80
  -3  15   6    0.60    2.80
  -2 -15   6   18.30    2.10
   2 -15  -6   18.60    2.10
   2  15  -6   17.60    2.90
  -2  15   6   19.70    1.90
  -1 -15   6  187.88    3.80
  -1  15   6  184.68    3.60
   1  15  -6  175.98    3.90
   1 -15  -6  187.88    3.50
   0 -15   6   10.00    3.10
   0  15  -6    5.00    2.90
   0 -15  -6    5.50    2.60
   0  15   6    7.40    2.60
  -1 -15  -6   16.90    2.70
   1  15   6   15.10    2.70
  -1  15  -6   16.30    2.90
   1 -15   6   19.90    2.90
  -2 -15  -6   22.00    2.20
   2 -15   6   19.80    3.80
   2  15   6   20.40    2.10
  -2  15  -6   21.40    4.10
  -3 -15  -6    2.10    2.20
   3  15   6    1.10    3.10
   3 -16  -6    8.80    2.00
  -3 -16   6    8.20    3.00
  -3  16   6    7.30    3.00
   3  16  -6    8.90    3.00
  -2 -16   6   -1.80    2.10
   2 -16  -6    2.00    1.80
   2  16  -6    3.20    2.10
  -2  16   6    1.60    2.10
   1  16  -6   10.00    2.80
  -1 -16   6    9.00    2.80
  -1  16   6   12.20    2.70
   1 -16  -6    5.70    1.90
   0  16   6  168.78    3.00
   0 -16   6  181.18    4.00
   0 -16  -6  163.48    3.60
   0  16  -6  150.28    3.40
  -1 -16  -6    3.10    2.70
   1  16   6    4.10    2.70
  -1  16  -6    0.70    3.00
   1 -16   6   -1.40    2.90
  -2  16  -6    1.00    3.80
  -2 -16  -6   -1.80    2.80
   2 -16   6    2.20    3.70
   2  16   6   -0.70    2.00
   3 -17  -6    3.10    2.10
  -3 -17   6    5.30    2.90
   3  17  -6   -0.30    2.00
  -3  17   6    3.10    2.10
   2 -17  -6    1.80    2.80
  -2 -17   6   -2.40    2.90
  -2  17   6    3.70    2.00
   2  17  -6    3.40    2.90
  -1 -17   6   16.50    3.00
  -1  17   6   17.40    2.20
   1 -17  -6   18.20    3.00
   1  17  -6   16.40    3.00
   0 -17  -6    0.00    2.70
   0 -17   6    7.30    3.00
   0  17   6    3.30    2.00
   0  17  -6    3.10    3.00
  -1 -17  -6    9.40    2.70
   1  17   6    3.20    1.90
  -1  17  -6    4.40    2.90
   1 -17   6    2.80    2.00
  -2 -17  -6    7.30    2.90
   2  17   6    8.50    2.90
   2 -17   6    5.30    3.80
  -2  17  -6    5.80    3.90
   2 -18  -6    0.90    2.10
  -2 -18   6    1.00    2.10
  -2  18   6   -2.40    2.00
   2  18  -6    1.30    2.10
  -1 -18   6    9.50    2.90
  -1  18   6   12.50    2.90
   1  18  -6    8.40    2.10
   1 -18  -6   12.70    2.90
   0  18   6   18.40    2.10
   0  18  -6   18.00    3.30
   0 -18  -6   22.60    2.80
   0 -18   6   21.30    3.20
  -1 -18  -6   -1.40    2.00
   1  18   6    0.40    2.00
  -1  18  -6    0.10    3.00
   1 -18   6    1.80    3.00
  -1 -19   6    6.60    3.00
   1  19  -6    6.00    3.20
   1 -19  -6    8.10    2.90
  -1  19   6    9.10    3.00
   0  19   6   -1.00    2.00
   0  19  -6   -0.50    3.00
   0 -19  -6   -0.30    2.00
   0 -19   6    0.80    2.30
   1  19   6    0.10    3.00
  -1 -19  -6    4.60    2.80
  -1  19  -6    1.90    3.20
   1 -19   6    0.20    2.90
  -5   0   7    5.30    2.90
  -5   0   7    3.60    2.20
  -3   0   7   38.40    2.70
  -3   0   7   41.10    2.10
  -1   0   7    6.20    1.90
  -1   0   7    6.30    2.50
   1   0   7   58.29    3.30
  -1   0  -7   55.89    3.10
   3   0   7    1.30    2.60
  -3   0  -7    1.00    2.50
  -5   1   7   36.60    3.10
  -5   1   7   31.50    3.20
  -5  -1   7   36.20    3.20
  -5  -1   7   32.80    3.20
  -4  -1   7    9.90    1.80
  -4   1   7   10.40    2.70
  -4   1   7    8.80    2.00
  -4  -1   7   11.30    2.00
  -3   1   7    0.40    1.70
  -3   1   7   -0.90    2.50
  -3  -1   7   -1.50    2.60
  -3  -1   7    3.00    2.30
  -2  -1   7   30.90    2.10
  -2   1   7   28.80    2.20
  -2  -1   7   24.00    2.00
  -2   1   7   27.00    2.00
  -1  -1   7   87.29    2.50
  -1   1   7   87.19    2.90
  -1  -1   7   83.69    2.50
   0  -1  -7   88.89    3.30
   0  -1   7   96.39    3.30
   0  -1   7   99.39    2.90
   0   1   7   97.39    2.70
  -1   1  -7    7.20    2.60
   1   1   7    8.60    2.70
   1  -1   7    7.70    2.60
  -1  -1  -7    8.40    2.60
   2  -1   7   16.40    2.90
  -2  -1  -7   15.80    2.60
   2   1   7   20.40    2.80
  -2   1  -7   16.40    2.70
   3  -1   7    4.90    3.50
   3   1   7    5.00    2.70
  -3  -1  -7    4.00    3.20
  -3   1  -7    4.70    3.30
  -4  -1  -7    2.30    3.50
   4   1   7    3.50    3.80
  -5  -2   7   23.80    3.00
  -5   2   7   20.50    2.20
  -5   2   7   21.30    3.00
  -5  -2   7   24.50    3.20
  -4  -2   7    6.40    1.80
  -4   2   7    4.80    2.80
  -4  -2   7   10.20    2.70
  -4   2   7    7.50    2.60
  -3  -2   7   22.40    2.40
  -3  -2   7   20.00    2.00
  -3   2   7   18.20    2.70
  -3   2   7   17.90    1.90
  -2   2   7   15.80    2.00
  -2   2   7   14.30    2.50
  -2  -2   7   16.10    2.70
  -2  -2   7   13.60    1.80
   1  -2  -7   17.80    2.60
  -1   2   7   20.00    1.80
  -1  -2   7   21.40    2.00
  -1  -2   7   16.30    2.50
   0  -2  -7    7.80    2.40
   0  -2   7    9.00    2.80
   0  -2   7   11.60    2.90
   0   2   7   12.40    2.70
   1   2   7   24.90    2.00
   1  -2   7   25.30    2.80
  -1  -2  -7   24.80    2.80
   1  -2   7   27.10    2.80
   2   2   7    0.30    2.60
  -2  -2  -7    1.30    2.40
   2  -2   7   -0.20    3.20
   3  -2   7    0.20    4.00
   3   2   7    1.10    2.50
   3  -2   7    0.50    4.00
  -3  -2  -7   -0.50    2.30
   4   2   7    0.60    3.00
  -4  -2  -7   -0.70    2.80
  -5  -3   7    3.10    2.00
  -5   3   7    3.70    2.10
  -5   3   7    2.00    2.20
  -5  -3   7    2.10    2.10
  -4  -3   7   14.20    1.80
  -4   3   7   14.40    2.00
  -4   3   7   17.20    2.90
  -4  -3   7   17.60    2.70
  -3   3   7   42.10    2.10
  -3   3   7   46.70    2.30
  -3  -3   7   45.60    2.80
  -2  -3   7    0.90    2.40
  -2   3   7    3.10    1.70
  -2   3   7    2.00    2.60
  -2  -3   7    2.40    2.40
   1  -3  -7    2.90    2.40
  -1  -3   7    4.40    1.70
  -1  -3   7    4.90    2.50
  -1   3   7    4.60    2.50
   0   3   7   26.80    2.00
   0  -3  -7   25.40    2.00
   0  -3   7   26.20    2.80
   0  -3   7   27.90    2.30
  -1  -3  -7   32.30    3.00
   1  -3   7   33.80    3.00
   1  -3   7   31.00    2.90
   1   3   7   35.20    2.90
   2  -3   7   17.10    2.90
   2   3   7   17.70    2.80
   2  -3   7   16.40    3.40
  -2  -3  -7   17.60    2.80
   3   3   7   -0.10    2.50
  -3  -3  -7   -0.80    2.60
  -4  -3  -7    2.30    3.40
   4   3   7    0.30    2.90
  -5   4   7    2.40    2.90
  -5   4   7    0.60    2.20
  -5  -4   7    6.00    2.80
  -5  -4   7    1.20    3.00
  -4   4   7    4.90    2.70
  -4   4   7    5.80    2.00
  -4  -4   7    1.80    2.60
  -3   4   7   51.89    2.20
   3   4  -7   57.09    2.30
  -3  -4   7   59.29    2.30
  -3   4   7   66.49    2.40
  -2   4   7   10.20    1.70
   2   4  -7    8.20    1.90
  -2  -4   7    8.00    1.80
  -1  -4   7   24.00    2.00
   1  -4  -7   22.20    2.60
  -1  -4   7   23.20    2.70
  -1   4   7   22.50    2.00
   0   4   7   -0.40    1.70
   0  -4   7    3.30    2.60
   0  -4  -7    0.20    1.70
   0  -4   7    3.60    2.80
  -1  -4  -7    1.80    2.70
   1  -4   7    2.00    2.60
   1   4   7    4.20    2.80
   1  -4   7    2.80    2.50
   2   4   7    3.10    2.70
   2  -4   7    2.60    3.30
   2  -4   7    4.60    3.80
  -2  -4  -7    3.50    1.80
   3   4   7   16.50    2.80
  -3  -4  -7   16.80    2.80
  -4  -4  -7    9.00    3.00
   4   4   7    9.20    3.70
  -5   5   7   -3.90    2.10
  -5   5   7    0.10    3.10
  -5  -5   7    0.50    3.00
  -4   5   7   58.79    3.10
  -4   5   7   70.79    3.20
   4   5  -7   55.79    2.50
  -4  -5   7   65.19    2.40
  -3   5   7   29.20    2.00
   3   5  -7   28.50    2.90
  -3   5   7   31.20    2.20
  -3  -5   7   27.50    2.20
   2   5  -7   -2.50    2.40
   2  -5  -7   -1.10    2.30
  -2  -5   7    1.10    1.70
  -2   5   7    2.20    2.30
   1  -5  -7   36.10    2.10
   1   5  -7   38.00    2.30
  -1   5   7   36.40    2.10
  -1  -5   7   35.40    2.20
   0   5   7    1.00    1.70
   0  -5   7    1.50    2.60
   0  -5  -7    1.60    2.30
   0  -5   7    1.80    2.70
   1  -5   7   33.90    2.90
   1  -5   7   31.80    3.00
   1   5   7   30.80    2.10
  -1  -5  -7   31.50    2.80
   2   5   7    6.10    2.70
  -2  -5  -7    4.50    2.60
   2  -5   7    7.00    3.80
   2  -5   7    5.90    3.90
   3   5   7    3.60    2.80
  -3  -5  -7    0.70    2.70
   4   5   7    1.10    3.00
  -4  -5  -7    0.40    2.90
  -5  -6   7    2.30    2.00
  -5   6   7    5.50    3.00
   5   6  -7    4.10    3.10
  -5   6   7    3.80    3.10
  -4   6   7   24.10    2.20
   4   6  -7   22.50    2.30
  -4   6   7   22.70    2.30
  -4  -6   7   20.70    2.00
  -3   6   7    4.90    2.00
   3   6  -7    4.90    2.80
  -3  -6   7    6.20    2.70
  -3   6   7    1.40    1.90
   2  -6  -7   34.80    2.60
  -2   6   7   44.80    2.70
   2   6  -7   35.20    2.70
  -2  -6   7   41.20    2.10
   1   6  -7   11.60    2.80
   1  -6  -7    9.20    1.80
  -1   6   7    7.50    1.80
  -1  -6   7    9.20    2.00
   0   6   7   32.00    2.60
   0  -6  -7   26.50    2.50
   0  -6   7   32.30    2.80
   0  -6   7   34.20    2.30
   1  -6   7    0.70    2.50
  -1  -6  -7    3.30    1.80
   1   6   7    0.50    2.60
   1  -6   7    1.70    2.60
   2  -6   7    0.20    4.50
  -2  -6  -7    2.00    1.80
   2  -6   7    0.00    4.20
   2   6   7    1.60    1.90
   3   6   7   24.40    3.20
  -3  -6  -7   23.50    2.80
   4   6   7    0.60    2.80
  -4  -6  -7    1.20    3.00
   4   7  -7   22.30    3.10
  -4   7   7   18.90    2.90
  -4   7   7   17.30    2.20
  -4  -7   7   22.90    3.00
  -3   7   7    9.30    2.80
  -3   7   7    8.10    1.90
   3   7  -7    9.60    2.70
  -3  -7   7    8.80    1.90
  -2   7   7    8.60    2.50
   2   7  -7    6.80    1.90
   2  -7  -7    7.30    2.50
  -2  -7   7    5.40    1.90
   1   7  -7   41.70    2.30
   1  -7  -7   40.50    2.60
  -1   7   7   41.20    2.00
  -1  -7   7   43.00    3.00
   0   7   7   54.19    2.20
   0  -7  -7   46.70    2.10
   0  -7   7   50.69    3.20
   1  -7   7    1.20    3.10
  -1  -7  -7    2.00    2.60
   1   7   7    4.00    2.70
   1  -7   7    1.40    2.60
   2   7   7   42.50    2.90
  -2  -7  -7   37.70    2.20
   3   7   7    1.30    2.80
  -3  -7  -7    0.20    1.90
   4   7   7    6.40    3.00
  -4  -7  -7    6.60    2.80
  -4  -8   7    1.20    2.60
   4   8  -7   -4.30    2.70
  -4   8   7   -1.90    2.60
  -4   8   7    4.40    2.80
   3   8  -7    5.10    1.90
  -3   8   7    6.50    2.70
  -3  -8   7    8.40    1.90
   2   8  -7    7.80    2.50
   2  -8  -7    4.60    1.70
  -2   8   7    6.50    2.50
  -2  -8   7    4.40    1.80
  -1   8   7   51.49    2.10
   1  -8  -7   51.99    2.10
   1   8  -7   49.30    2.50
  -1  -8   7   50.09    3.10
   0   8  -7   21.00    3.00
   0  -8   7   19.00    2.80
   0  -8  -7   20.40    1.80
   0   8   7   19.90    1.90
   1  -8   7   57.99    3.30
   1   8   7   60.89    2.90
   1  -8   7   55.89    3.10
  -1  -8  -7   54.29    2.20
   2   8   7   48.70    2.90
  -2  -8  -7   49.60    2.90
   3   8   7   13.70    3.00
  -3  -8  -7   13.40    2.90
   4   8   7    0.90    3.30
  -4  -8  -7    2.40    3.00
  -4  -9   7    2.80    1.90
  -4   9   7    5.50    2.90
  -4   9   7    4.50    2.80
   4   9  -7   -0.10    2.00
   3  -9  -7   11.70    1.90
  -3   9   7    9.20    2.70
   3   9  -7   10.90    1.90
  -3  -9   7    7.20    1.90
   2  -9  -7    1.50    1.80
  -2   9   7    2.10    1.80
   2   9  -7    1.40    1.90
  -2  -9   7    3.30    2.60
  -1   9   7   15.10    2.50
   1  -9  -7   16.90    1.80
   1   9  -7   17.90    2.90
  -1  -9   7   18.00    2.00
   0   9  -7    2.60    2.00
   0  -9  -7    2.90    1.70
   0   9   7    4.10    1.80
   0  -9   7    1.70    2.50
   1  -9   7   39.00    3.00
   1  -9   7   35.00    2.90
   1   9   7   40.30    2.10
  -1  -9  -7   42.10    2.70
  -2  -9  -7    4.00    2.80
   2   9   7    5.80    2.00
   3   9   7    9.80    3.00
  -3  -9  -7    9.70    3.00
  -4 -10   7    8.80    2.80
  -4  10   7    8.10    2.90
  -4  10   7    8.40    2.90
   4  10  -7    5.30    2.80
   3 -10  -7   23.60    2.80
  -3 -10   7   28.60    2.20
  -3  10   7   24.80    2.70
   3  10  -7   24.30    2.80
  -2 -10   7   12.30    2.60
   2 -10  -7    9.80    2.00
   2  10  -7    9.80    2.00
  -2  10   7    8.00    1.80
  -1 -10   7   -0.80    2.50
  -1  10   7    4.10    1.80
   1  10  -7    0.30    2.00
   1 -10  -7    1.10    1.80
   0 -10   7   34.40    2.30
   0  10   7   34.10    2.00
   0 -10  -7   40.80    2.80
   0  10  -7   31.30    2.40
   1 -10   7   10.50    2.80
  -1 -10  -7   13.10    2.60
   1  10   7    8.40    2.00
  -2 -10  -7   30.90    2.90
   2  10   7   24.70    3.00
   3  10   7    3.10    2.80
  -3 -10  -7   -2.90    2.80
  -4 -11   7    8.20    1.90
  -4  11   7    6.70    2.20
   4  11  -7    7.70    2.10
  -4  11   7   10.30    3.00
  -3 -11   7   13.40    2.00
  -3  11   7    9.20    1.90
   3 -11  -7    8.00    1.90
   3  11  -7   11.90    1.90
  -2 -11   7   22.90    2.70
  -2  11   7   19.60    2.70
   2  11  -7   26.90    2.80
   2 -11  -7   18.50    2.10
  -1 -11   7    6.60    2.70
   1 -11  -7   11.50    2.50
   1  11  -7    6.20    2.00
  -1  11   7    8.20    1.80
   0 -11   7   33.10    2.90
   0  11  -7   31.70    3.00
   0 -11  -7   31.10    2.80
   0  11   7   30.50    2.80
   1 -11   7    0.80    2.70
  -1  11  -7    3.30    2.60
   1  11   7    1.70    1.70
  -1 -11  -7    0.70    2.60
   2 -11   7    0.30    6.00
  -2 -11  -7   -0.40    2.60
   2  11   7   -2.80    2.60
   2 -11   7    0.60    5.80
   3  11   7   -2.00    3.00
  -3 -11  -7    3.00    2.10
  -4 -12   7    3.50    2.90
  -4  12   7    1.20    2.90
  -4  12   7   -1.90    3.20
   4  12  -7    0.60    3.00
  -3 -12   7    6.20    1.80
  -3  12   7    6.30    2.70
   3 -12  -7    7.00    2.60
   3  12  -7    2.80    2.80
  -2  12   7   41.80    2.20
  -2 -12   7   42.80    2.00
   2  12  -7   40.70    2.40
   2 -12  -7   41.10    2.70
   1 -12  -7    8.90    1.80
  -1 -12   7    8.80    2.70
   1  12  -7    9.80    2.70
  -1  12   7    4.60    1.80
   0 -12   7    0.30    2.60
   0  12  -7   -0.80    2.00
   0  12   7    4.70    2.60
   0 -12  -7   -0.70    2.60
  -1 -12  -7    0.80    2.60
   1 -12   7    0.00    2.50
  -1  12  -7    1.10    2.70
   1  12   7    0.60    1.70
   2 -12   7    6.70    5.00
   2 -12   7    7.80    4.80
  -2 -12  -7    8.40    2.00
   2  12   7    8.10    2.10
   3  12   7    3.10    2.90
  -3 -12  -7    0.50    2.90
  -4  13   7    1.60    2.10
  -4 -13   7   -0.20    2.10
  -4  13   7    1.40    3.20
   4  13  -7   -0.90    3.00
  -3  13   7    3.00    1.90
  -3 -13   7    6.50    2.00
   3 -13  -7    0.90    2.60
   3  13  -7    2.60    2.70
  -2 -13   7    7.20    2.60
   2  13  -7    8.90    2.60
   2 -13  -7    6.50    2.60
  -2  13   7    5.00    1.90
   1 -13  -7   26.40    2.00
  -1 -13   7   21.20    2.10
   1  13  -7   27.30    3.00
  -1  13   7   28.40    2.00
   0 -13   7   16.10    2.80
   0  13  -7   10.60    2.00
   0  13   7   11.60    1.90
   0 -13  -7   16.60    2.60
   1 -13   7   37.10    3.10
  -1 -13  -7   36.90    2.10
   1  13   7   37.50    2.20
  -1  13  -7   34.00    3.10
   2 -13   7    3.60    4.10
  -2 -13  -7    5.50    2.10
   2  13   7    4.10    1.90
   2 -13   7    3.40    4.10
   3  13   7    3.10    2.10
  -3 -13  -7    3.30    2.90
  -3  14   7    8.00    2.80
  -3 -14   7    5.60    2.80
   3  14  -7    8.10    2.80
   3 -14  -7    4.30    2.80
   2  14  -7    4.50    2.70
  -2 -14   7   -2.30    2.90
   2 -14  -7   -1.50    1.90
  -2  14   7    4.90    2.50
   1 -14  -7   13.00    2.50
  -1 -14   7   16.70    2.80
   1  14  -7   18.70    2.90
  -1  14   7   13.70    1.90
   0 -14   7   30.40    3.00
   0  14  -7   22.50    3.10
   0  14   7   24.10    2.00
   0 -14  -7   26.90    2.10
   1 -14   7    9.30    2.80
  -1 -14  -7   10.20    2.00
   1  14   7   12.30    2.00
  -1  14  -7    7.60    2.90
   2 -14   7   15.10    4.70
  -2 -14  -7   18.20    3.00
   2  14   7   16.60    2.90
   2 -14   7   15.20    4.50
  -3 -15   7   -0.20    2.80
   3  15  -7    2.20    2.90
   3 -15  -7    5.90    2.80
  -3  15   7    2.10    3.00
  -2 -15   7   -0.60    2.80
   2  15  -7    2.20    2.80
   2 -15  -7    2.40    2.80
  -2  15   7    0.30    2.80
   1 -15  -7    3.70    2.70
  -1 -15   7    3.40    1.90
   1  15  -7    2.90    2.90
  -1  15   7   -0.10    2.60
   0 -15   7   19.90    2.20
   0  15   7   20.20    2.80
   0  15  -7   18.90    2.30
   0 -15  -7   23.80    2.90
  -1 -15  -7    2.00    2.70
   1  15   7    1.80    2.70
   1 -15   7    3.10    2.80
  -1  15  -7    3.40    3.00
   2 -15   7    0.90    3.70
   2 -15   7    0.50    4.10
   2  15   7    2.20    2.00
  -2 -15  -7    2.70    2.80
  -3 -16   7   -1.90    2.00
  -3  16   7    0.40    2.10
   3 -16  -7   -0.40    3.00
   3  16  -7    1.90    2.10
   2  16  -7    1.40    2.00
  -2 -16   7    1.10    2.90
   2 -16  -7    3.90    2.80
  -2  16   7    1.10    2.80
  -1 -16   7    4.70    2.20
  -1  16   7    7.00    2.80
   1  16  -7    6.10    3.00
   1 -16  -7    2.70    2.00
   0 -16   7   53.89    3.10
   0  16   7   49.20    2.30
   0  16  -7   50.09    2.50
   0 -16  -7   61.99    3.10
   1  16   7    8.30    2.70
   1 -16   7    5.60    2.80
  -1 -16  -7   10.60    2.70
  -1  16  -7    8.30    2.90
   2 -16   7    2.80    4.40
   2  16   7    2.60    2.20
  -2 -16  -7    7.40    2.90
   2 -16   7    4.20    3.70
  -2 -17   7    3.30    1.90
   2 -17  -7   -0.20    2.00
   2  17  -7    4.60    3.00
  -2  17   7    0.70    2.00
  -1 -17   7   18.30    2.20
   1  17  -7   14.90    2.40
  -1  17   7   17.40    2.10
   1 -17  -7   25.60    2.80
   0 -17   7    4.30    3.00
   0  17   7    5.00    2.10
   0 -17  -7    4.90    2.70
   0  17  -7    3.80    2.30
   1  17   7   20.00    3.00
  -1 -17  -7   23.90    2.90
   1 -17   7   15.90    3.10
  -1  17  -7   15.00    3.20
  -2 -18   7    1.10    2.00
   2 -18  -7    2.50    2.90
  -2  18   7    0.90    2.00
   2  18  -7    0.00    2.30
  -1 -18   7    4.80    2.00
  -1  18   7    2.80    2.90
   1  18  -7   -0.90    3.20
   1 -18  -7    5.60    2.90
   0 -18   7    2.00    3.10
   0  18   7    5.20    2.10
   0  18  -7   -0.30    3.00
   0 -18  -7    5.90    2.80
   1  18   7    4.30    2.00
  -1 -18  -7    1.80    2.00
  -1  18  -7    2.00    3.10
   1 -18   7    0.40    3.00
  -1  19   7   10.40    3.00
  -1 -19   7    3.50    2.20
   1  19  -7    6.90    2.30
   1 -19  -7    5.30    3.00
   0  19  -7    1.10    2.10
   0  19   7    6.30    2.10
   0 -19   7    4.10    3.20
   0 -19  -7    6.60    3.00
  -4   0   8    0.80    1.80
  -4   0   8   -0.90    2.80
  -2   0   8   69.49    2.20
  -2   0   8   75.29    2.90
   0   0  -8   49.80    2.30
   0   0   8   52.59    3.10
  -2   0  -8   40.30    3.10
   2   0   8   40.60    3.20
  -4   0  -8    0.20    4.10
   4   0   8    0.70    4.40
  -5  -1   8    1.50    1.90
  -5   1   8    4.30    3.00
  -5  -1   8    1.40    2.90
  -5   1   8   -0.40    2.60
  -4   1   8   -0.50    1.90
  -4   1   8   -1.50    2.80
  -4  -1   8    1.30    2.00
  -4  -1   8   -0.10    1.90
  -3   1   8   15.10    2.60
  -3   1   8   14.20    2.00
  -3  -1   8   16.40    2.00
  -3  -1   8   17.70    1.90
  -2  -1   8   29.50    2.50
  -2   1   8   26.10    2.00
  -2  -1   8   30.30    2.70
  -2   1   8   24.80    1.90
  -1   1   8  100.19    2.50
  -1   1   8  100.19    3.20
  -1  -1   8  101.49    2.80
  -1  -1   8  101.79    3.20
   0  -1   8   48.50    3.00
   0  -1  -8   44.40    2.20
   0   1   8   42.40    3.00
   0  -1   8   48.70    3.10
   1   1   8  110.69    2.80
  -1  -1  -8  103.09    2.80
   1  -1   8  110.89    3.40
  -1   1  -8  104.39    3.40
  -2   1  -8    3.30    2.60
   2   1   8    4.60    2.80
   2  -1   8    4.10    2.60
  -2  -1  -8    4.30    2.60
   3  -1   8    2.60    3.50
   3   1   8    4.50    2.80
  -3   1  -8    3.60    3.30
  -3  -1  -8    2.70    3.00
  -4  -1  -8    0.90    3.50
   4   1   8    2.40    3.60
  -5   2   8    1.10    2.90
  -5   2   8    3.70    3.10
  -5  -2   8    2.80    3.10
  -5  -2   8    0.90    2.00
  -4  -2   8   11.70    1.80
  -4   2   8   10.20    2.10
  -4  -2   8   12.10    2.10
  -4   2   8   10.90    2.70
  -3  -2   8    2.10    1.70
  -3   2   8    5.70    2.60
  -3   2   8    3.70    1.80
  -3  -2   8    4.10    2.60
  -2   2   8    7.70    1.70
  -2   2   8    4.60    2.70
  -2  -2   8    2.10    2.50
  -2  -2   8    7.20    1.70
  -1   2   8    8.70    1.80
  -1  -2   8    9.40    2.70
   1  -2  -8    9.50    2.30
  -1  -2   8   10.70    2.10
   0  -2   8   58.29    2.40
   0  -2   8   56.09    2.60
   0   2   8   56.59    3.10
   0  -2  -8   53.69    3.00
   1   2   8   -0.60    2.70
   1  -2   8   -0.50    2.40
   1  -2   8    3.50    2.70
  -1  -2  -8    1.60    2.60
  -2  -2  -8    2.60    2.70
   2  -2   8    1.40    2.60
   2   2   8    0.60    2.70
   2  -2   8    2.20    2.60
   3  -2   8    9.90    4.10
   3   2   8   13.90    2.80
  -3  -2  -8   10.80    2.70
   3  -2   8   10.80    4.30
  -4  -2  -8    2.10    3.70
   4   2   8    2.20    3.20
  -5   3   8    6.40    2.90
  -5  -3   8    7.20    2.90
  -5   3   8   10.30    3.10
  -5  -3   8    2.50    2.10
  -4  -3   8    1.00    2.50
  -4   3   8    5.60    2.70
  -4   3   8    3.30    2.70
  -4  -3   8    1.50    2.80
  -3  -3   8   16.80    1.90
  -3   3   8   19.10    2.80
  -3   3   8   14.70    1.90
  -3  -3   8   15.10    2.00
  -2   3   8    0.20    2.40
  -2   3   8   -0.70    1.80
  -2  -3   8    3.00    2.50
  -2  -3   8    3.00    2.30
  -1  -3   8   16.80    2.70
   1  -3  -8   13.60    2.40
  -1   3   8   12.60    1.70
  -1  -3   8   17.10    2.00
   0  -3  -8   -1.10    2.60
   0   3   8    0.60    2.60
   0  -3   8    1.40    2.00
   0  -3   8    2.00    2.70
   1   3   8    3.40    2.70
   1  -3   8    1.20    2.50
  -1  -3  -8   -0.30    1.80
   1  -3   8    1.20    2.50
  -2  -3  -8    5.90    2.70
   2  -3   8    4.60    2.70
   2   3   8    4.60    2.70
   2  -3   8    4.00    3.20
  -3  -3  -8    2.50    2.60
   3   3   8    2.30    2.90
  -4  -3  -8    2.20    2.80
   4   3   8    2.60    3.70
  -5  -4   8    1.20    2.80
  -5   4   8    1.70    2.90
  -5   4   8    2.10    3.00
  -5  -4   8    1.80    2.10
  -4   4   8    3.10    2.00
  -4  -4   8    6.30    2.00
  -4   4   8    5.10    2.10
  -4  -4   8    7.30    2.80
  -3   4   8   12.20    2.70
  -3   4   8   18.50    2.00
  -3  -4   8   16.90    2.00
  -3  -4   8   15.20    1.80
  -2   4   8    5.60    2.60
  -2  -4   8    3.50    2.50
  -2  -4   8    5.90    2.60
  -1  -4   8   25.40    2.00
  -1  -4   8   25.80    2.80
  -1   4   8   22.80    1.80
   1  -4  -8   23.80    1.80
   0   4   8   21.40    2.00
   0  -4   8   22.10    2.30
   0  -4  -8   19.40    2.00
   0  -4   8   20.50    2.70
  -1  -4  -8    3.60    2.70
   1  -4   8    2.10    2.60
   1  -4   8    1.30    2.50
   1   4   8    2.70    1.90
  -2  -4  -8    5.60    2.60
   2   4   8    2.50    1.80
   2  -4   8    1.30    3.30
   2  -4   8    2.70    3.20
   3   4   8   12.90    3.00
  -3  -4  -8   12.60    2.90
   4   4   8    2.20    3.00
  -4  -4  -8    2.10    3.00
  -4   5   8   10.50    2.80
  -4   5   8    9.40    2.90
  -4  -5   8   12.30    2.00
  -3   5   8   19.20    2.00
  -3   5   8   22.90    2.10
  -3  -5   8   22.30    2.80
   2  -5  -8   23.60    2.70
  -2  -5   8   26.50    2.80
  -2   5   8   23.00    2.70
  -1   5   8    6.80    2.40
   1  -5  -8    8.10    1.70
  -1  -5   8    6.00    2.50
  -1  -5   8    7.70    1.90
   0   5   8   10.10    2.50
   0  -5   8    7.80    2.00
   0  -5  -8    8.40    2.60
   0  -5   8    9.70    2.10
   1  -5   8   51.59    3.20
  -1  -5  -8   51.99    2.30
   1  -5   8   58.19    3.30
   1   5   8   59.59    3.00
   2   5   8    1.90    2.50
   2  -5   8    1.70    3.40
   2  -5   8    1.00    3.30
  -2  -5  -8    0.80    2.60
   3   5   8    0.80    2.80
  -3  -5  -8    2.00    2.70
   4   5   8   24.90    3.40
  -4  -5  -8   20.70    3.30
  -4   6   8    4.30    2.80
   4   6  -8    4.80    2.80
  -4  -6   8    3.70    1.90
  -4   6   8    1.00    2.00
   3   6  -8   16.90    2.00
  -3   6   8   24.50    2.90
  -3  -6   8   24.10    2.70
  -3   6   8   18.60    2.70
   2   6  -8    2.70    2.60
   2  -6  -8    1.00    1.70
  -2   6   8   -0.70    1.70
  -2  -6   8    1.10    1.80
   1  -6  -8    6.90    1.70
  -1   6   8    3.30    2.50
  -1  -6   8    6.30    1.80
   0   6   8   45.20    2.10
   0  -6  -8   41.00    2.10
   0  -6   8   45.50    3.10
   0  -6   8   41.40    2.20
  -1  -6  -8   11.30    2.70
   1  -6   8    8.60    2.60
   1  -6   8   10.60    2.80
   1   6   8   12.50    2.70
   2   6   8   10.20    2.00
  -2  -6  -8   10.20    2.10
   2  -6   8    9.60    4.10
   2  -6   8    9.40    3.60
   3   6   8   17.30    3.00
  -3  -6  -8   13.90    3.00
   4   7  -8    5.70    2.10
  -4   7   8    4.70    2.10
  -4   7   8    4.40    2.90
  -4  -7   8    4.80    2.80
  -3   7   8   21.20    2.10
   3   7  -8   17.10    2.70
  -3   7   8   20.10    2.70
  -3  -7   8   17.90    2.60
   2  -7  -8    6.20    2.50
   2   7  -8    4.90    2.00
  -2   7   8    3.80    1.80
  -2  -7   8    5.80    1.80
  -1   7   8   13.00    1.90
  -1  -7   8   11.70    2.80
   1   7  -8   13.20    2.00
   1  -7  -8   12.20    2.50
   0   7   8    5.30    1.80
   0  -7  -8    2.00    2.30
   0  -7   8    5.10    1.60
   0  -7   8    7.60    2.60
   1  -7   8  114.09    3.60
   1   7   8  121.69    3.40
   1  -7   8  120.99    3.80
  -1  -7  -8  115.39    2.60
   2  -7   8   12.00    4.20
  -2  -7  -8    9.30    2.00
   2   7   8   13.90    2.80
   2  -7   8   10.80    4.30
   3   7   8   37.30    2.40
  -3  -7  -8   37.30    3.10
   4   8  -8   -0.70    2.80
  -4   8   8   -0.10    2.00
  -4   8   8    0.40    2.00
  -4  -8   8   -1.30    2.00
   3   8  -8    6.00    2.80
  -3   8   8    8.30    1.90
  -3  -8   8    8.30    1.90
  -2   8   8    6.70    2.50
   2   8  -8    1.10    2.60
   2  -8  -8    2.00    1.80
  -2  -8   8    7.00    2.60
  -1   8   8   19.00    2.60
   1  -8  -8   16.90    2.00
  -1  -8   8   20.00    2.00
   1   8  -8   24.60    2.80
   0  -8  -8   12.30    2.60
   0  -8   8   14.80    2.70
   0  -8   8   15.20    2.80
   0   8   8   16.30    1.80
   1   8   8   40.60    2.20
  -1  -8  -8   39.60    2.20
   1  -8   8   39.50    2.90
   1  -8   8   44.60    3.10
   2  -8   8   30.80    5.20
   2  -8   8   31.10    5.20
   2   8   8   30.70    2.90
  -2  -8  -8   31.60    2.90
   3   8   8    1.60    2.80
  -3  -8  -8    0.90    2.80
  -4  -9   8    1.00    1.90
   4   9  -8    0.00    2.90
  -4   9   8   -1.00    2.10
  -4   9   8    0.90    2.80
   3  -9  -8    2.60    2.50
  -3   9   8    2.40    2.60
   3   9  -8   -0.70    2.90
  -3  -9   8    2.20    1.90
  -2   9   8   12.60    1.90
   2  -9  -8    6.30    1.80
   2   9  -8   11.40    2.70
  -2  -9   8   13.00    2.60
  -1   9   8    7.70    1.80
   1  -9  -8    5.10    1.80
   1   9  -8    7.30    2.80
  -1  -9   8    8.20    2.80
   0  -9  -8    8.50    2.50
   0   9   8    6.20    1.80
   0  -9   8    4.60    2.70
   1  -9   8    7.40    2.80
   1  -9   8    6.60    2.60
   1   9   8    4.60    2.60
  -1  -9  -8    6.10    2.60
   2  -9   8   44.30    6.50
   2   9   8   44.40    2.30
   2  -9   8   44.30    6.40
  -2  -9  -8   44.30    2.30
   3   9   8    2.00    3.10
  -3  -9  -8    4.60    2.90
  -4 -10   8   -1.70    2.80
  -4  10   8    0.80    3.00
  -4  10   8    1.40    1.90
   4  10  -8    2.20    2.10
  -3 -10   8    1.70    1.90
  -3  10   8    2.50    1.90
   3 -10  -8   -0.30    1.80
   3  10  -8   -3.00    2.00
   2 -10  -8   -0.80    1.60
  -2  10   8    0.30    2.50
   2  10  -8    2.70    2.70
  -2 -10   8   -1.10    1.90
  -1  10   8   16.70    2.00
   1  10  -8   19.90    2.90
   1 -10  -8   20.30    2.70
  -1 -10   8   19.70    2.80
   0 -10  -8   12.40    1.90
   0 -10   8   12.80    2.80
   0  10  -8   12.60    3.00
   0  10   8   13.40    2.70
   1 -10   8   23.60    2.80
   1  10   8   30.90    2.90
  -1 -10  -8   26.60    2.90
   1 -10   8   27.10    2.80
   2 -10   8   11.20    5.90
   2  10   8   16.60    2.80
  -2 -10  -8   15.20    2.90
   2 -10   8   11.50    6.20
   3  10   8    6.00    2.90
  -3 -10  -8    4.20    3.00
  -4 -11   8    3.40    2.00
  -4  11   8    2.00    2.90
  -4  11   8    0.80    3.00
   4  11  -8    3.50    3.00
  -3 -11   8    3.60    1.90
  -3  11   8    4.50    2.60
   3  11  -8    5.80    2.80
   3 -11  -8    1.90    1.80
  -2 -11   8   27.50    2.90
   2 -11  -8   26.90    2.70
  -2  11   8   25.70    2.80
   2  11  -8   25.70    2.90
  -1 -11   8   14.90    2.80
   1 -11  -8   12.30    1.80
   1  11  -8   14.40    2.70
  -1  11   8   13.70    1.80
   0 -11   8    6.10    2.70
   0  11  -8    8.50    2.80
   0  11   8    5.90    2.40
   0 -11  -8    9.60    2.40
   1 -11   8   28.90    3.00
   1  11   8   30.10    2.80
  -1 -11  -8   21.70    2.20
   1 -11   8   26.60    2.80
   2  11   8    9.40    2.80
   2 -11   8   10.00    5.80
  -2 -11  -8    9.80    1.90
   2 -11   8    9.80    5.90
   3  11   8   19.60    2.40
  -3 -11  -8   17.80    3.10
  -3 -12   8   12.40    2.00
  -3  12   8   11.10    2.10
   3 -12  -8   12.20    2.80
   3  12  -8    8.40    2.10
  -2 -12   8   -0.40    2.70
  -2  12   8    1.70    1.80
   2  12  -8    0.50    1.90
   2 -12  -8    1.60    1.80
  -1 -12   8   14.30    2.80
   1 -12  -8   15.90    2.50
   1  12  -8   10.80    3.00
  -1  12   8   15.50    1.80
   0 -12   8    7.40    2.00
   0  12  -8    5.00    2.90
   0  12   8    5.90    1.70
   0 -12  -8    7.60    2.50
   1 -12   8    6.10    2.60
   1 -12   8    9.10    2.80
   1  12   8    7.80    2.70
  -1 -12  -8   12.80    2.60
   2 -12   8    0.80    5.70
   2  12   8    1.10    2.00
  -2 -12  -8    3.00    2.00
   2 -12   8    1.40    5.60
   3  12   8    5.60    3.10
  -3 -12  -8    4.40    2.10
   3 -13  -8    0.10    1.90
  -3  13   8    2.00    2.00
  -3 -13   8    0.50    2.70
   3  13  -8    2.50    2.70
  -2  13   8   11.50    2.00
   2  13  -8   10.90    2.90
  -2 -13   8   11.30    2.10
   2 -13  -8    9.30    2.70
  -1 -13   8    3.40    2.80
   1 -13  -8    4.50    2.60
   1  13  -8   -3.10    2.80
  -1  13   8    3.40    1.80
   0 -13   8    7.60    2.70
   0  13   8    5.50    2.60
   0  13  -8    7.90    3.00
   0 -13  -8    8.00    2.50
   1 -13   8    1.80    2.80
   1  13   8    3.20    2.70
  -1 -13  -8   -0.40    2.70
   2 -13   8   15.00    5.60
   2  13   8   12.80    3.00
  -2 -13  -8   18.70    2.90
   2 -13   8   14.40    5.50
  -3  14   8    2.10    2.80
  -3 -14   8    2.50    2.80
   3  14  -8    2.30    2.80
   3 -14  -8    3.70    2.00
  -2 -14   8    2.50    2.20
   2  14  -8    0.00    3.00
   2 -14  -8    0.60    2.80
  -2  14   8    2.00    1.80
  -1 -14   8    0.40    2.00
   1 -14  -8   -2.40    2.70
   1  14  -8    0.10    2.80
  -1  14   8   -0.20    2.70
   0 -14   8   10.50    2.90
   0  14  -8    7.90    3.10
   0  14   8   11.90    2.80
   0 -14  -8   13.30    2.00
   1 -14   8    2.50    2.80
  -1  14  -8    2.50    2.90
  -1 -14  -8   -0.70    1.80
   1  14   8    4.30    2.80
  -2 -14  -8    4.20    2.90
   2 -14   8    3.30    4.80
   2 -14   8    3.30    4.70
   2  14   8    4.10    2.10
  -3 -15   8    4.60    2.10
   3  15  -8   -0.30    2.10
   3 -15  -8    1.10    2.00
  -3  15   8    2.80    2.90
  -2 -15   8    5.20    2.10
   2  15  -8   -4.30    3.10
   2 -15  -8    7.00    2.80
  -2  15   8    7.20    1.90
   1 -15  -8    5.80    1.80
  -1 -15   8    5.50    2.80
   1  15  -8    2.90    3.00
  -1  15   8    5.50    2.70
   0 -15   8   18.40    2.20
   0  15  -8   16.40    2.20
   0  15   8   18.40    2.10
   0 -15  -8   22.50    2.90
   1 -15   8    1.60    2.90
   1  15   8    2.30    1.80
  -1 -15  -8    2.20    1.90
  -1  15  -8    0.30    3.00
   2 -15   8   -0.50    4.80
   2  15   8    2.60    2.00
  -2 -15  -8   -0.10    2.10
   2 -15   8    0.70    4.20
  -2 -16   8    2.10    2.10
   2 -16  -8    1.80    2.00
  -2  16   8    3.70    2.00
   2  16  -8    1.90    3.00
   1 -16  -8    3.70    1.90
  -1 -16   8    5.70    2.80
   1  16  -8    2.80    2.90
  -1  16   8    4.10    1.90
   0 -16   8    3.30    2.90
   0  16   8   -0.10    2.80
   0  16  -8   -0.70    3.00
   0 -16  -8    3.80    1.90
   1  16   8   12.90    2.20
  -1 -16  -8   18.10    2.90
   1 -16   8   15.70    3.90
  -1  16  -8   11.40    3.30
  -2 -17   8    2.10    2.00
   2 -17  -8    1.00    2.90
   2  17  -8   -1.40    2.10
  -2  17   8    0.40    3.00
   1 -17  -8   -0.60    2.00
  -1 -17   8    2.20    2.90
  -1  17   8    0.80    2.60
   1  17  -8   -1.30    3.10
   0 -17   8    8.80    2.20
   0  17   8    5.80    3.00
   0  17  -8    8.40    3.10
   0 -17  -8    7.70    2.10
  -1 -17  -8   -1.00    2.80
   1  17   8    5.60    2.80
   1 -17   8   -0.90    3.10
  -1  17  -8    0.80    3.10
   1 -18  -8    3.00    2.80
  -1 -18   8    1.10    2.20
  -1  18   8    2.40    2.20
   1  18  -8    1.50    2.10
   0 -18   8    3.30    3.20
   0  18  -8    1.50    2.40
   0 -18  -8   10.60    2.80
   0  18   8    6.60    2.80
  -3   0   9   18.90    2.00
  -3   0   9   17.50    2.80
  -1   0   9  313.17    4.10
  -1   0   9  334.87    4.30
  -1   0  -9    0.50    1.80
   1   0   9    1.90    1.90
   3   0   9    2.40    3.50
  -3   0  -9    2.80    3.30
  -4  -1   9    2.10    2.60
  -4   1   9   -1.40    2.10
  -4  -1   9    1.20    1.90
  -4   1   9   -4.30    2.80
  -3  -1   9   52.89    2.20
  -3   1   9   61.99    2.90
  -3  -1   9   58.39    3.00
  -3   1   9   59.89    2.80
  -2  -1   9   65.09    2.30
  -2   1   9   65.69    2.90
  -2   1   9   71.39    3.10
  -2  -1   9   73.49    3.00
  -1   1   9  307.77    4.10
  -1   1   9  322.57    4.30
  -1  -1   9  293.37    3.50
  -1  -1   9  324.17    3.80
   0  -1   9   55.99    2.60
   0  -1  -9   64.29    3.00
   0   1   9   54.99    2.90
   0  -1   9   52.79    2.40
   1   1   9   -0.40    1.80
   1  -1   9    1.40    2.60
  -1  -1  -9    2.60    1.70
  -2  -1  -9    0.20    2.60
   2   1   9    1.80    1.70
   2  -1   9    0.10    3.10
   3  -1   9   14.90    3.60
   3   1   9   14.70    3.00
  -3  -1  -9   12.70    2.80
   3  -1   9   14.50    3.80
  -4   2   9   11.20    2.90
  -4   2   9   14.40    2.90
  -4  -2   9    7.80    3.00
  -4  -2   9    9.30    2.00
  -3   2   9    3.20    2.60
  -3   2   9    6.70    2.40
  -3  -2   9    6.30    2.70
  -3  -2   9    7.70    1.70
  -2   2   9    9.00    1.80
  -2  -2   9    8.60    2.50
  -2   2   9    8.20    1.90
  -2  -2   9   12.60    1.90
  -1  -2   9   76.49    2.50
  -1  -2   9   71.69    2.90
  -1   2   9   77.59    2.30
   0  -2   9  451.15    4.60
   0  -2  -9  429.26    4.90
   0   2   9  459.45    4.90
   0  -2   9  463.25    4.90
   1   2   9   11.40    2.00
  -1  -2  -9   10.30    2.70
   1  -2   9   12.30    2.80
   1  -2   9   11.20    2.80
   2  -2   9   28.40    3.10
   2   2   9   30.60    3.20
   2  -2   9   28.90    3.10
  -2  -2  -9   26.50    2.80
   3  -2   9    9.30    3.80
   3   2   9   10.10    2.90
  -3  -2  -9   11.10    2.70
   3  -2   9   10.30    3.70
  -4  -3   9    3.40    2.60
  -4   3   9    2.30    2.80
  -4   3   9   -0.10    2.20
  -4  -3   9    1.70    2.00
  -3   3   9   -1.50    1.60
  -3  -3   9   -0.40    2.50
  -3   3   9   -0.80    1.70
  -3  -3   9   -1.30    2.60
  -2   3   9    5.10    2.50
  -2   3   9    9.20    1.90
  -2  -3   9    8.40    2.70
  -2  -3   9    9.20    2.50
  -1  -3   9   -1.40    1.70
   1  -3  -9    1.30    2.40
  -1  -3   9   -2.70    2.50
  -1   3   9   -2.00    2.40
   0  -3   9   12.40    2.70
   0   3   9   11.10    2.60
   0  -3  -9    8.60    2.00
   0  -3   9   10.90    2.90
   1   3   9    7.30    2.70
   1  -3   9    8.10    2.60
   1  -3   9    4.30    2.70
  -1  -3  -9    5.70    2.60
   2  -3   9   16.80    3.60
  -2  -3  -9   10.30    2.80
   2   3   9   15.60    2.10
   2  -3   9   12.60    3.50
   3  -3   9    5.30    5.80
   3   3   9    5.30    2.80
  -3  -3  -9    2.60    2.80
   3  -3   9    4.40    5.90
  -4   4   9    8.30    2.80
  -4   4   9    4.20    3.00
  -4  -4   9    1.00    2.00
  -4  -4   9   -0.10    1.80
  -3   4   9   50.09    2.00
  -3  -4   9   49.30    2.70
  -3   4   9   52.79    2.10
  -3  -4   9   51.89    2.20
  -2  -4   9    6.10    2.50
  -2   4   9    4.30    2.00
  -2  -4   9    7.90    2.60
  -2   4   9    5.50    1.80
   1  -4  -9   51.49    2.70
  -1  -4   9   54.19    2.80
  -1   4   9   53.59    2.20
  -1  -4   9   61.69    2.50
   0  -4  -9   73.19    3.00
   0   4   9   78.79    3.00
   0  -4   9   69.89    3.10
   0  -4   9   82.09    3.20
  -1  -4  -9   80.99    2.50
   1  -4   9   88.79    3.50
   1  -4   9   89.39    3.40
   1   4   9   90.79    3.30
  -2  -4  -9    2.20    2.70
   2   4   9    2.20    2.70
   2  -4   9    3.60    3.60
   2  -4   9    2.60    3.40
  -3  -4  -9    4.30    2.80
   3   4   9    4.10    3.00
  -4   5   9   -0.30    2.10
  -4   5   9    3.00    2.90
  -4  -5   9    2.00    2.60
  -4  -5   9    0.20    2.70
  -3   5   9    7.10    2.60
  -3   5   9    9.40    2.70
  -3  -5   9    7.00    1.80
  -3  -5   9    5.80    1.90
   2  -5  -9  261.17    3.40
  -2  -5   9  296.87    3.90
  -2  -5   9  320.57    3.70
  -2   5   9  319.67    4.10
  -1  -5   9   23.70    2.70
  -1   5   9   30.30    2.60
  -1  -5   9   28.80    2.80
   1  -5  -9   25.00    2.50
   0   5   9   35.40    2.70
   0  -5   9   35.10    2.80
   0  -5   9   31.50    2.10
   0  -5  -9   27.30    2.60
  -1  -5  -9   68.39    2.30
   1  -5   9   69.89    3.60
   1  -5   9   63.99    3.30
   1   5   9   66.49    2.40
   2   5   9    7.70    2.00
  -2  -5  -9   10.90    2.90
   2  -5   9   11.00    3.70
   2  -5   9    8.80    3.00
  -3  -5  -9    6.10    2.90
   3   5   9    6.70    3.10
  -4   6   9   17.50    2.20
  -4  -6   9   17.60    2.00
  -4   6   9   18.40    2.10
  -3   6   9    2.40    2.10
  -3  -6   9    1.00    1.80
  -3   6   9   -0.20    1.70
  -2  -6   9   15.80    2.00
   2  -6  -9   20.00    2.60
  -2   6   9   14.70    1.90
  -2  -6   9   14.70    2.10
  -1   6   9   18.30    2.00
   1  -6  -9   17.00    2.50
  -1  -6   9   18.60    2.80
  -1  -6   9   19.30    2.60
   0   6   9    5.20    1.80
   0  -6   9    3.40    2.60
   0  -6  -9    4.00    1.80
   0  -6   9    3.50    2.80
   1  -6   9    4.40    2.70
  -1  -6  -9    9.30    2.60
   1  -6   9    8.10    2.80
   1   6   9    4.50    2.70
  -2  -6  -9    1.00    1.90
   2   6   9    3.10    2.80
   2  -6   9    0.70    4.00
   2  -6   9    0.60    3.40
   3   6   9    4.20    2.90
  -3  -6  -9   -1.00    3.00
  -4   7   9    2.10    2.10
  -4   7   9    0.10    2.80
  -4  -7   9    0.80    2.00
   3   7  -9    3.50    2.80
  -3   7   9    4.00    1.80
  -3   7   9    3.10    1.90
  -3  -7   9    5.30    1.90
   2  -7  -9  125.89    2.60
  -2   7   9  157.58    3.30
  -2  -7   9  156.08    3.50
   1  -7  -9    3.40    2.50
  -1   7   9    4.40    2.50
  -1  -7   9    3.90    2.50
  -1  -7   9    4.70    1.90
   0   7   9    1.10    2.40
   0  -7  -9    1.30    2.50
   0  -7   9    1.40    1.80
   0  -7   9    2.10    1.90
  -1  -7  -9   31.40    2.10
   1  -7   9   27.60    2.70
   1   7   9   25.00    3.00
   1  -7   9   28.60    2.80
   2  -7   9   18.20    3.80
   2   7   9   18.30    2.90
  -2  -7  -9   10.60    2.80
   2  -7   9   17.80    3.80
   3   7   9    2.60    3.10
  -3  -7  -9   -1.10    2.90
   4   8  -9    5.90    2.00
  -4   8   9   -1.30    2.20
  -4   8   9    4.60    2.90
  -4  -8   9    2.40    2.80
  -3   8   9   20.10    2.20
   3   8  -9   16.70    3.00
  -3   8   9   16.20    2.80
  -3  -8   9   16.30    2.00
   2  -8  -9    0.40    1.60
  -2   8   9   -0.10    1.70
   2   8  -9    1.90    2.70
  -2  -8   9    2.70    2.00
  -1   8   9   36.10    2.70
  -1  -8   9   46.00    2.90
   1  -8  -9   35.90    2.10
   0   8   9   12.30    2.70
   0  -8   9    6.70    2.50
   0  -8  -9    7.50    2.50
   0  -8   9    8.50    2.80
  -1  -8  -9   53.79    2.40
   1  -8   9   55.99    3.20
   1   8   9   56.49    2.40
   1  -8   9   60.29    3.80
   2  -8   9    9.40    4.10
   2  -8   9   11.10    4.20
   2   8   9    9.50    2.10
  -2  -8  -9    7.20    2.80
   3   8   9    7.80    2.90
  -3  -8  -9   12.10    3.20
   4   9  -9    1.60    2.20
  -4   9   9    2.60    2.10
  -4   9   9    3.40    3.10
  -4  -9   9    2.80    2.00
  -3   9   9   11.40    2.10
   3   9  -9    8.00    2.10
  -3  -9   9   13.00    2.80
  -2   9   9    1.70    1.70
   2   9  -9    3.20    1.90
   2  -9  -9    1.90    1.70
  -2  -9   9    2.50    2.70
  -1   9   9    0.40    2.50
   1   9  -9   -0.20    2.70
   1  -9  -9   -1.50    1.80
  -1  -9   9    0.60    2.70
   0  -9   9    5.80    2.60
   0  -9  -9    7.20    2.60
   0  -9   9   10.10    2.80
   0   9   9    7.70    2.40
   1  -9   9   35.20    3.10
  -1  -9  -9   34.80    2.90
   1   9   9   35.50    2.20
   1  -9   9   36.80    2.90
   2  -9   9   25.40    5.30
   2  -9   9   27.90    5.30
   2   9   9   26.40    3.30
  -2  -9  -9   24.90    3.20
   3   9   9    3.40    3.30
  -3  -9  -9    1.60    2.90
  -4 -10   9    4.50    3.00
  -4  10   9    0.90    2.10
   4  10  -9    5.40    3.10
  -4  10   9    6.10    3.20
   3 -10  -9    7.40    2.00
  -3  10   9    7.90    2.10
   3  10  -9    5.50    2.10
  -3 -10   9    7.30    2.80
  -2  10   9    4.60    2.60
   2  10  -9    1.60    2.70
   2 -10  -9    3.90    2.60
  -2 -10   9    1.40    1.90
  -1  10   9    5.10    2.50
   1  10  -9    2.50    2.10
   1 -10  -9    3.40    2.50
  -1 -10   9    3.60    2.70
   0 -10  -9    4.30    1.70
   0 -10   9    6.60    2.50
   0  10   9    6.00    1.70
   0 -10   9    8.00    2.70
   1 -10   9    1.50    2.60
   1 -10   9    2.80    2.80
   1  10   9    3.90    1.80
  -1 -10  -9    2.00    1.90
   2 -10   9  118.09    7.70
   2  10   9  118.59    3.00
   2 -10   9  120.89    7.70
  -2 -10  -9  113.99    2.80
   3  10   9    4.10    3.10
  -3 -10  -9    3.50    2.20
  -3 -11   9   20.70    2.20
  -3  11   9   28.10    2.90
   3 -11  -9   23.30    2.90
   3  11  -9   21.10    3.00
  -2 -11   9    5.80    2.70
  -2  11   9    2.90    2.80
   2 -11  -9    6.20    2.50
   2  11  -9    6.60    2.70
  -1 -11   9   53.09    3.10
  -1  11   9   47.60    2.90
   1 -11  -9   46.00    2.30
   1  11  -9   47.40    2.40
   0 -11   9    1.80    2.10
   0 -11  -9   -4.30    2.40
   0  11   9   -0.80    2.50
   1 -11   9   -1.30    2.80
   1 -11   9    1.40    3.30
   1  11   9   -1.30    1.90
  -1 -11  -9    1.10    1.90
   2 -11   9   32.30    6.40
   2 -11   9   31.80    6.20
   2  11   9   30.10    3.10
  -2 -11  -9   31.70    2.30
  -3 -12   9    2.50    2.00
  -3  12   9    4.90    2.80
   3  12  -9    3.50    2.00
   3 -12  -9    2.20    2.00
  -2 -12   9    0.90    2.00
  -2  12   9    2.20    2.60
   2 -12  -9    3.70    2.70
   2  12  -9    0.00    2.10
  -1 -12   9    7.40    2.90
   1 -12  -9    8.00    2.70
   1  12  -9    8.90    2.00
  -1  12   9    7.80    2.80
   0 -12   9    7.10    2.70
   0 -12  -9    6.10    2.50
   0  12  -9    5.30    2.30
   0  12   9    5.70    1.90
   1 -12   9    0.60    2.90
   1  12   9   -0.90    2.00
  -1 -12  -9   -1.00    1.90
   1 -12   9    1.10    2.70
   2 -12   9    1.60    6.10
   2  12   9    3.40    3.00
  -2 -12  -9    1.60    2.10
   2 -12   9    1.90    6.10
  -3 -13   9    4.10    2.00
  -3  13   9    0.50    2.90
   3 -13  -9    4.70    2.80
   3  13  -9   -0.30    2.10
  -2  13   9    1.10    2.70
   2 -13  -9    3.20    2.10
  -2 -13   9    2.90    2.00
   2  13  -9    4.70    3.00
   1  13  -9    9.10    3.10
  -1 -13   9    8.90    2.80
   1 -13  -9    9.90    2.70
  -1  13   9   10.80    2.00
   0 -13  -9   -0.20    2.80
   0 -13   9    5.20    2.80
   0  13  -9    2.00    2.00
   0  13   9    5.70    2.80
   1  13   9    3.00    1.80
   1 -13   9    1.50    2.70
   1 -13   9    3.80    2.80
  -1 -13  -9    1.80    2.00
   2 -13   9    4.40    6.20
   2  13   9    3.50    2.10
   2 -13   9    4.40    6.60
  -2 -13  -9    3.80    2.90
  -3  14   9    9.80    3.10
  -3 -14   9   14.00    3.10
   3 -14  -9   12.80    3.00
   3  14  -9    8.50    2.10
  -2 -14   9    1.90    2.00
   2  14  -9    2.80    3.00
   2 -14  -9    0.70    1.80
  -2  14   9    1.60    2.70
  -1 -14   9    7.60    2.20
   1 -14  -9    3.70    2.60
   1  14  -9    5.70    2.30
  -1  14   9    4.60    2.70
   0 -14  -9   23.50    2.80
   0 -14   9   25.80    3.10
   0  14   9   29.60    2.80
   0  14  -9   19.90    3.20
   1 -14   9    9.70    2.80
   1 -14   9    9.00    3.00
   1  14   9    6.60    2.00
  -1 -14  -9   11.70    2.70
  -2 -15   9    4.40    3.00
   2  15  -9    1.70    2.90
   2 -15  -9    1.70    1.90
  -2  15   9    3.50    2.10
  -1 -15   9    1.00    2.80
   1 -15  -9    5.40    1.80
   1  15  -9    5.10    2.20
  -1  15   9    5.40    2.00
   0  15   9    5.00    1.90
   0 -15   9    4.60    3.00
   0  15  -9    2.90    3.10
   0 -15  -9    2.00    1.80
   1 -15   9    2.30    2.80
   1 -15   9    1.00    3.10
   1  15   9    0.10    2.10
  -1 -15  -9    4.20    2.00
  -2 -16   9   -2.30    2.90
   2  16  -9   -0.70    3.00
  -2  16   9    2.80    2.00
   2 -16  -9    0.90    3.10
  -1 -16   9    2.40    2.90
   1 -16  -9   -1.70    2.80
   1  16  -9   -0.20    2.30
  -1  16   9    3.90    2.80
   0  16  -9   26.70    3.40
   0 -16   9   31.90    3.30
   0  16   9   26.80    2.20
   0 -16  -9   21.00    3.00
   1  16   9    4.40    3.00
   1 -16   9    9.10    3.10
  -1 -16  -9   10.60    3.00
   1 -17  -9    1.30    2.20
  -1 -17   9    5.70    2.30
   1  17  -9    8.00    2.30
  -1  17   9    6.70    2.00
   0 -17   9    5.00    2.30
   0  17  -9    5.60    3.30
   0  17   9    4.00    2.10
   0 -17  -9    4.20    2.90
  -4   0  10   20.60    3.10
  -4   0  10   19.70    2.10
  -2   0  10   63.49    2.20
  -2   0  10   63.09    3.00
   0   0  10   45.60    3.10
   0   0  10   45.10    3.00
  -2   0 -10    1.10    2.60
   2   0  10    0.40    2.70
  -4  -1  10   23.10    2.60
  -4   1  10   18.90    3.10
  -4   1  10   21.00    3.00
  -4  -1  10   23.30    2.20
  -3  -1  10   11.20    1.90
  -3   1  10    8.90    1.80
  -3   1  10   13.90    2.70
  -3  -1  10   11.40    2.10
  -2   1  10    2.10    2.50
  -2   1  10    1.50    1.80
  -2  -1  10    2.30    2.60
  -2  -1  10    1.00    1.70
  -1   1  10   80.19    2.40
  -1  -1  10   78.59    3.10
  -1   1  10   87.99    3.30
  -1  -1  10   86.39    3.20
   0  -1  10  175.78    3.80
   0   1  10  161.08    3.00
   0  -1  10  154.88    3.50
   1   1  10    2.30    2.80
   1  -1  10    1.20    2.00
   1  -1  10    3.10    2.90
  -1  -1 -10    2.10    2.50
  -2  -1 -10   32.30    3.00
   2  -1  10   39.30    3.20
   2   1  10   36.70    3.10
   2  -1  10   37.90    3.00
   3  -1  10    0.20    3.70
  -3  -1 -10    0.60    2.90
   3   1  10    1.50    3.80
   3  -1  10   -0.30    3.80
  -4  -2  10   16.70    2.00
  -4   2  10   17.50    2.80
  -4   2  10   19.10    2.10
  -4  -2  10   14.50    2.90
  -3   2  10    6.40    1.90
  -3  -2  10    2.60    2.60
  -3   2  10    4.30    2.00
  -3  -2  10    5.40    1.90
  -2  -2  10   84.49    2.40
  -2   2  10   83.39    3.00
  -2   2  10   90.79    2.50
  -2  -2  10   83.89    2.50
  -1   2  10  201.88    3.20
  -1  -2  10  204.48    3.20
  -1  -2  10  206.08    3.80
  -1   2  10  199.78    3.10
   0  -2  10   68.79    3.20
   0  -2 -10   65.69    3.00
   0   2  10   72.09    3.10
   0  -2  10   75.49    3.20
   1  -2  10    1.20    2.80
   1   2  10   -1.50    2.60
   1  -2  10    1.60    2.70
  -1  -2 -10    0.50    2.60
  -2  -2 -10   28.10    3.10
   2  -2  10   36.30    3.30
   2   2  10   35.30    3.10
   2  -2  10   34.50    3.10
  -3  -2 -10    7.50    3.00
   3  -2  10    8.60    4.40
   3   2  10   12.20    3.10
   3  -2  10    8.00    3.90
  -4   3  10    1.50    2.70
  -4   3  10    2.90    2.70
  -4  -3  10    2.00    2.00
  -4  -3  10    3.40    2.60
  -3   3  10    1.60    1.70
  -3   3  10    2.70    2.00
  -3  -3  10    1.70    2.00
  -3  -3  10    2.20    2.50
  -2   3  10   37.60    2.70
  -2  -3  10   48.20    3.00
  -2   3  10   40.90    2.30
  -2  -3  10   46.30    3.20
   1  -3 -10   19.50    2.70
  -1  -3  10   18.50    2.80
  -1   3  10   24.70    2.70
  -1  -3  10   19.20    2.00
   0  -3 -10   12.60    2.00
   0  -3  10   15.60    2.00
   0   3  10   13.30    2.70
   0  -3  10   14.30    2.10
   1   3  10   18.30    1.90
  -1  -3 -10   14.00    2.10
   1  -3  10   16.00    2.20
   1  -3  10   19.80    3.00
  -2  -3 -10   10.00    2.80
   2  -3  10    8.40    3.50
   2   3  10   10.40    2.00
   2  -3  10    9.90    2.90
   3  -3  10    0.10    4.80
   3   3  10   -1.90    3.00
   3  -3  10    1.30    4.80
  -3  -3 -10    0.90    2.80
  -4  -4  10    2.20    1.90
  -4   4  10    3.10    2.80
  -4   4  10    2.30    2.90
  -4  -4  10    2.30    2.20
  -3   4  10   41.80    2.10
  -3  -4  10   46.10    2.20
  -3   4  10   48.80    3.10
  -3  -4  10   49.80    2.40
  -2   4  10   41.90    3.00
  -2  -4  10   42.70    2.30
  -2  -4  10   36.90    2.70
  -2   4  10   36.90    2.00
  -1  -4  10   29.60    2.00
   1  -4 -10   23.80    2.60
  -1   4  10   33.50    2.80
  -1  -4  10   31.80    2.90
   0   4  10  168.58    3.60
   0  -4  10  152.08    3.70
   0  -4 -10  143.09    2.90
   0  -4  10  160.18    3.30
  -1  -4 -10    8.90    2.70
   1  -4  10    7.30    2.70
   1  -4  10    7.90    2.80
   1   4  10    9.30    2.80
   2   4  10    6.80    2.80
   2  -4  10    4.10    2.80
  -2  -4 -10    5.00    2.00
   2  -4  10    5.70    2.80
   3   4  10   18.50    2.50
  -3  -4 -10   15.30    3.10
  -4   5  10    7.80    2.80
  -4  -5  10    5.20    2.00
  -4   5  10    5.50    2.90
  -4  -5  10    2.50    3.00
  -3   5  10   -0.60    2.80
  -3  -5  10    0.40    1.80
  -3  -5  10    1.10    2.10
  -3   5  10    2.30    2.00
  -2  -5  10   34.70    2.10
  -2   5  10   41.00    2.00
  -2  -5  10   40.70    2.80
   1  -5 -10   12.20    1.90
  -1  -5  10   10.90    1.90
  -1   5  10   11.10    2.60
  -1  -5  10    9.80    2.00
   0   5  10   14.30    2.80
   0  -5 -10   16.50    1.90
   0  -5  10   16.00    2.70
   0  -5  10   21.80    2.20
   1  -5  10  228.68    3.80
   1  -5  10  218.58    4.10
  -1  -5 -10  213.58    3.80
   1   5  10  231.78    3.80
  -2  -5 -10    1.90    1.90
   2   5  10    0.70    2.90
   2  -5  10    0.50    2.80
   2  -5  10    0.00    3.40
   3   5  10   -1.50    2.90
  -3  -5 -10    3.20    2.80
  -4  -6  10    0.40    2.00
  -4   6  10    1.00    2.10
  -4  -6  10    1.70    2.10
  -4   6  10    0.40    2.80
  -3   6  10    3.70    2.10
  -3  -6  10    5.40    2.60
  -3   6  10    3.90    2.00
  -3  -6  10    1.40    1.80
   2  -6 -10    6.20    2.50
  -2   6  10    7.70    1.80
  -2  -6  10    7.50    1.80
  -2  -6  10    4.20    2.70
  -1   6  10   -0.10    1.70
  -1  -6  10   -0.10    2.00
  -1  -6  10   -0.50    1.90
   1  -6 -10    2.80    2.40
   0  -6 -10    3.00    2.50
   0   6  10   -1.80    1.90
   0  -6  10    2.70    1.70
   0  -6  10   -2.00    2.70
  -1  -6 -10   22.20    2.10
   1  -6  10   20.50    3.00
   1   6  10   19.10    2.10
   1  -6  10   20.40    2.90
  -2  -6 -10    7.40    2.80
   2   6  10    7.10    2.90
   2  -6  10    7.10    3.50
   2  -6  10    6.00    3.50
  -3  -6 -10   -2.20    3.20
   3   6  10    0.40    3.20
  -4   7  10    7.30    2.90
  -4  -7  10    2.80    1.90
  -4   7  10    4.20    3.00
  -4  -7  10   -1.10    3.00
  -3   7  10    4.50    2.10
  -3   7  10    1.70    2.00
  -3  -7  10   -0.10    2.00
  -3  -7  10    2.00    2.50
   2  -7 -10   -0.30    1.80
  -2   7  10   -0.50    2.50
  -2  -7  10    1.90    1.90
  -2  -7  10   -2.40    2.80
  -1  -7  10    3.90    2.60
  -1   7  10    4.00    1.70
   1  -7 -10    3.90    1.70
  -1  -7  10    3.60    2.00
   0  -7  10    4.20    1.90
   0   7  10    4.30    1.90
   0  -7 -10    2.00    1.90
   0  -7  10    3.70    1.80
   1  -7  10  160.88    4.00
  -1  -7 -10  165.28    3.60
   1   7  10  163.08    3.00
   1  -7  10  174.48    4.30
   2  -7  10    1.70    3.60
  -2  -7 -10    1.70    1.90
   2   7  10    2.90    2.90
   2  -7  10    1.40    3.50
  -3  -7 -10    3.90    3.10
   3   7  10    2.80    3.20
  -4   8  10    4.60    3.20
  -4   8  10    3.50    2.90
  -4  -8  10    2.20    2.10
  -3   8  10   45.30    2.50
  -3   8  10   46.20    3.20
  -3  -8  10   40.00    2.30
  -2  -8  10   27.80    2.00
  -2   8  10   32.80    2.90
   2  -8 -10   35.10    2.10
  -2  -8  10   32.20    2.10
  -1   8  10   24.90    1.90
   1  -8 -10   21.30    1.90
  -1  -8  10   22.30    1.90
  -1  -8  10   26.20    2.90
   0   8  10   30.80    2.80
   0  -8  10   33.10    2.90
   0  -8 -10   30.90    2.10
   0  -8  10   34.80    2.20
   1  -8  10   27.50    3.00
  -1  -8 -10   31.10    2.80
   1   8  10   33.40    2.90
   1  -8  10   29.60    3.00
   2  -8  10    3.10    4.50
  -2  -8 -10    5.90    2.00
   2  -8  10    5.30    3.80
   2   8  10    6.30    2.00
  -3   9  10   16.60    2.90
   3   9 -10   12.60    2.10
  -3  -9  10   16.40    2.10
   2  -9 -10   10.00    1.90
  -2   9  10   12.60    2.60
  -2  -9  10   12.70    2.80
   1  -9 -10    9.10    1.80
  -1   9  10    8.60    2.80
  -1  -9  10    5.50    2.60
  -1  -9  10    7.40    2.80
   0  -9 -10    1.50    2.40
   0  -9  10    1.20    2.80
   0  -9  10    2.40    1.90
   0   9  10    1.40    1.80
  -1  -9 -10    1.90    2.00
   1  -9  10    1.50    2.60
   1   9  10    1.40    2.60
   1  -9  10    3.10    2.80
   2  -9  10   50.99    5.20
  -2  -9 -10   47.70    3.30
   2  -9  10   52.09    5.20
   2   9  10   54.99    3.30
   3  10 -10    6.50    2.00
  -3  10  10    9.00    2.80
  -3 -10  10    5.60    2.10
   2  10 -10   13.80    2.20
  -2  10  10   10.70    2.70
   2 -10 -10   10.10    2.80
  -2 -10  10   18.40    2.80
  -1  10  10   16.00    2.70
  -1 -10  10   18.30    2.90
   1 -10 -10   17.80    2.70
   0 -10  10    1.60    2.70
   0 -10 -10    2.50    2.70
   0  10  10   -1.80    2.50
   0 -10  10    1.00    2.90
   1 -10  10    0.40    2.90
  -1 -10 -10    0.30    2.70
   1 -10  10    0.90    2.80
   1  10  10    2.10    2.80
   2 -10  10    2.30    4.90
   2 -10  10    2.40    4.80
   2  10  10    3.60    2.10
  -2 -10 -10    1.50    2.00
  -3 -11  10   15.50    3.10
   3 -11 -10   16.20    2.10
  -3  11  10   22.30    2.90
   3  11 -10   17.40    3.00
  -2  11  10   -3.70    2.80
   2 -11 -10    0.60    1.80
   2  11 -10    5.40    3.00
  -2 -11  10    1.20    2.10
  -1  11  10   15.00    2.80
   1 -11 -10   13.90    2.00
  -1 -11  10   19.90    2.90
   0 -11  10   27.20    2.90
   0 -11 -10   23.80    2.90
   0 -11  10   26.80    2.90
   0  11  10   28.70    2.00
  -1 -11 -10    0.10    2.00
   1 -11  10    0.30    2.70
   1  11  10    2.00    2.80
   1 -11  10   -0.70    2.70
   2 -11  10   27.70    6.10
   2  11  10   27.60    3.30
   2 -11  10   28.80    6.10
  -2 -11 -10   32.00    3.20
  -3 -12  10    0.60    2.90
  -3  12  10    5.10    2.90
   3 -12 -10   -0.10    3.00
   3  12 -10    6.00    2.90
  -2 -12  10    3.30    2.90
  -2  12  10    2.40    2.70
   2 -12 -10    0.10    2.60
   2  12 -10    3.40    2.10
  -1 -12  10    1.20    1.80
   1  12 -10    1.90    2.70
   1 -12 -10    1.10    1.90
  -1  12  10   -0.90    1.90
   0 -12  10    6.00    2.80
   0 -12 -10    0.60    1.90
   0 -12  10    5.50    2.70
   0  12  10    4.00    2.70
  -1 -12 -10    1.20    2.00
   1 -12  10    3.10    3.30
   1 -12  10    1.40    2.80
   1  12  10    1.80    2.80
   2 -12  10    0.40    6.90
   2  12  10   -0.50    3.00
   2 -12  10    0.90    6.90
  -2 -12 -10   -1.90    2.90
  -2  13  10    4.30    1.90
  -2 -13  10    3.30    2.90
   2 -13 -10    1.80    2.70
   2  13 -10    3.80    2.90
  -1 -13  10   -3.00    2.80
   1  13 -10    1.80    2.20
   1 -13 -10   -3.50    2.80
  -1  13  10    0.80    2.80
   0 -13  10    5.20    2.20
   0 -13 -10    4.70    1.90
   0  13  10    4.40    2.70
   0 -13  10    3.80    2.80
  -1 -13 -10   -1.50    2.80
   1 -13  10    1.60    2.80
   1 -13  10    0.80    2.90
   1  13  10    1.80    2.80
  -2 -14  10   -3.30    2.90
   2 -14 -10    1.00    2.90
   2  14 -10    4.10    3.00
  -2  14  10   -2.60    2.00
  -1 -14  10   14.90    3.10
   1 -14 -10   10.10    2.90
   1  14 -10   13.10    3.20
  -1  14  10   15.60    2.00
   0 -14  10    3.90    2.00
   0 -14 -10    3.60    2.80
   0  14  10    6.20    2.00
   1 -14  10   -1.40    3.10
   1 -14  10    2.00    3.00
   1  14  10   -1.30    2.20
  -1 -14 -10    3.40    3.00
  -1 -15  10    0.30    3.10
   1 -15 -10    1.90    2.00
   1  15 -10    0.40    3.00
  -1  15  10    3.40    2.90
   0 -15 -10    2.50    2.80
   0 -15  10    3.50    3.10
   0  15 -10    2.60    2.10
   0  15  10    5.90    2.10
  -3   0  11   -0.30    2.50
  -3   0  11   -0.30    2.80
  -1   0  11  168.68    3.70
  -1   0  11  187.98    3.90
   1   0  11    7.30    2.70
   1   0  11    5.40    3.00
  -4   1  11    6.40    2.00
  -4   1  11    2.40    2.10
  -4  -1  11    5.00    2.90
  -4  -1  11    3.60    2.00
  -3   1  11   16.50    2.70
  -3   1  11   14.60    2.10
  -3  -1  11   12.30    2.00
  -3  -1  11   13.00    2.00
  -2   1  11    5.20    1.90
  -2  -1  11    2.60    1.70
  -2   1  11    4.60    2.00
  -2  -1  11    4.60    2.10
  -1  -1  11  198.78    3.80
  -1   1  11  218.88    3.40
  -1  -1  11  202.98    3.40
  -1   1  11  197.18    3.20
   0   1  11   20.40    2.20
   0  -1  11   25.10    2.90
   0  -1  11   18.00    2.00
   0   1  11   17.60    2.10
   1   1  11    4.00    2.80
   1  -1  11    4.10    2.70
   1  -1  11    3.90    3.00
  -1  -1 -11    5.50    2.60
   2  -1  11    0.40    3.00
  -2  -1 -11    0.30    2.70
   2   1  11    1.90    2.80
   2  -1  11    1.00    3.40
  -4  -2  11    7.10    2.90
  -4   2  11    4.80    2.90
  -4   2  11    3.00    2.00
  -4  -2  11    4.30    2.10
  -3  -2  11    2.80    2.70
  -3   2  11    0.70    1.90
  -3   2  11    5.60    2.90
  -3  -2  11    3.50    2.00
  -2   2  11    3.40    1.80
  -2   2  11    6.20    1.80
  -2  -2  11    4.60    2.40
  -2  -2  11    1.70    2.40
  -1  -2  11    3.70    2.70
  -1   2  11    8.20    2.00
  -1  -2  11    4.90    2.90
  -1   2  11    4.80    1.80
   0   2  11  103.39    3.30
   0  -2  11  108.69    2.80
   0  -2 -11   95.59    3.30
   0  -2  11  101.49    2.70
   1   2  11    7.80    2.10
   1  -2  11    4.90    2.00
   1  -2  11    7.10    2.80
  -1  -2 -11    9.30    2.80
  -2  -2 -11    2.20    2.80
   2  -2  11    4.70    2.80
   2   2  11    3.00    3.00
   2  -2  11    4.00    2.80
  -4   3  11   -0.20    2.80
  -4  -3  11    2.10    2.80
  -4   3  11    0.90    2.90
  -4  -3  11    5.50    2.90
  -3   3  11    0.70    1.80
  -3  -3  11    1.80    1.80
  -3   3  11   -1.00    2.00
  -3  -3  11    3.20    2.80
  -2   3  11    6.90    2.70
  -2  -3  11    3.70    2.60
  -2   3  11    3.80    2.50
  -2  -3  11    2.30    1.80
  -1  -3  11   -0.20    2.70
  -1  -3  11    2.10    2.80
  -1   3  11    3.30    1.70
   0  -3  11   15.90    2.70
   0   3  11   15.60    2.80
   0  -3  11   14.80    3.00
   0  -3 -11   15.50    2.00
   1   3  11    1.60    2.60
   1  -3  11    3.40    2.80
   1  -3  11    1.20    2.80
  -1  -3 -11    1.40    2.60
  -2  -3 -11    3.70    2.80
   2  -3  11    3.10    2.90
   2   3  11   -0.60    2.80
   2  -3  11    3.40    2.90
  -4   4  11    0.90    2.10
  -4   4  11    0.90    2.90
  -4  -4  11   -0.20    2.00
  -4  -4  11    1.70    2.00
  -3   4  11   15.50    2.60
  -3   4  11   15.90    2.80
  -3  -4  11   13.90    2.70
  -3  -4  11   11.80    2.80
  -2  -4  11    5.60    2.40
  -2   4  11    5.30    1.90
  -2  -4  11    3.20    1.80
  -2   4  11   -3.10    2.70
   1  -4 -11   38.00    2.10
  -1   4  11   46.30    2.20
  -1  -4  11   47.50    2.30
  -1  -4  11   42.70    2.90
   0  -4 -11   28.00    2.10
   0  -4  11   31.70    2.90
   0   4  11   34.80    2.90
   0  -4  11   32.00    3.00
  -1  -4 -11    3.10    2.70
   1  -4  11    0.70    2.70
   1  -4  11    0.60    2.80
   1   4  11    3.20    2.70
  -2  -4 -11   -0.20    2.00
   2   4  11    2.70    2.00
   2  -4  11    1.60    2.80
   2  -4  11    2.70    3.50
  -3   5  11   -0.50    2.90
  -3  -5  11    4.10    2.60
  -3   5  11   -1.60    2.80
  -3  -5  11   -1.40    2.70
  -2   5  11  116.29    3.40
  -2  -5  11  103.39    2.60
  -2   5  11  104.89    3.20
  -2  -5  11  107.99    2.80
   1  -5 -11   -0.60    2.40
  -1   5  11   -0.50    1.70
  -1  -5  11    0.90    1.90
  -1  -5  11   -0.40    1.80
   0   5  11    3.40    1.90
   0  -5  11    1.30    2.60
   0  -5  11    4.10    2.80
   0  -5 -11    3.90    2.60
  -1  -5 -11   10.00    2.80
   1  -5  11    6.10    2.90
   1  -5  11   10.70    2.90
   1   5  11    9.10    2.10
   2   5  11    3.70    3.00
   2  -5  11    0.50    3.00
  -2  -5 -11    2.40    2.00
   2  -5  11    0.50    3.00
  -3  -6  11    0.50    2.60
  -3   6  11    3.30    1.90
  -3   6  11   -2.80    2.70
  -3  -6  11    1.10    2.80
  -2   6  11    4.60    2.70
  -2  -6  11    5.60    2.90
  -2  -6  11    6.60    2.80
   1  -6 -11    5.10    1.70
  -1  -6  11    3.50    2.60
  -1   6  11    6.40    1.90
  -1  -6  11    5.60    2.00
   0   6  11   29.00    2.80
   0  -6 -11   23.60    2.10
   0  -6  11   23.30    2.80
   0  -6  11   24.50    2.40
   1  -6  11    7.10    2.90
   1  -6  11   10.10    2.90
   1   6  11    7.40    1.90
  -1  -6 -11   11.90    2.90
   2   6  11    2.40    3.10
  -2  -6 -11    1.20    2.80
   2  -6  11   -0.30    3.70
   2  -6  11    0.60    3.00
  -3   7  11   -0.30    2.00
  -3   7  11    3.50    2.60
  -3  -7  11    5.00    2.00
  -3  -7  11    2.00    2.70
   2  -7 -11   46.50    2.30
  -2  -7  11   50.09    3.10
  -2   7  11   57.99    3.00
  -2  -7  11   49.90    2.50
  -1   7  11    1.40    2.50
  -1  -7  11   -0.70    1.80
  -1  -7  11    3.70    2.70
   1  -7 -11   -1.30    1.70
   0   7  11    1.50    1.90
   0  -7 -11    6.80    2.60
   0  -7  11    5.30    2.80
   0  -7  11    6.20    2.90
  -1  -7 -11    5.20    1.90
   1   7  11    7.70    1.90
   1  -7  11    5.20    2.80
   1  -7  11    5.60    2.80
  -2  -7 -11    0.50    2.00
   2   7  11    2.30    2.20
   2  -7  11   -0.60    3.60
   2  -7  11    0.80    3.70
  -3   8  11   55.29    3.10
  -3   8  11   49.60    3.00
  -3  -8  11   52.69    3.10
  -3  -8  11   51.79    2.30
   2  -8 -11    0.80    1.80
  -2   8  11    0.50    2.60
  -2  -8  11    0.80    2.00
  -2  -8  11   -1.50    2.00
  -1   8  11   11.70    2.70
   1  -8 -11    8.10    1.90
  -1  -8  11   12.80    3.00
  -1  -8  11    8.40    2.80
   0   8  11    9.60    2.70
   0  -8  11   12.60    2.90
   0  -8  11    7.80    2.80
   0  -8 -11   13.00    2.70
  -1  -8 -11   10.60    2.00
   1   8  11   13.80    2.10
   1  -8  11   16.00    2.90
   1  -8  11   13.30    3.00
   2  -8  11    0.60    3.80
   2   8  11   -0.10    3.00
  -2  -8 -11    0.60    2.10
   2  -8  11    1.80    3.80
  -3   9  11    2.60    2.00
  -3   9  11    3.10    3.00
  -3  -9  11    1.90    2.00
  -3  -9  11    2.70    2.10
  -2   9  11    1.80    1.90
   2  -9 -11    3.30    2.60
  -2  -9  11    0.20    2.80
  -2  -9  11    1.20    3.00
  -1   9  11    2.10    2.00
  -1  -9  11    3.40    2.80
   1  -9 -11    3.30    1.90
  -1  -9  11    7.10    2.90
   0  -9  11    2.50    2.80
   0  -9 -11    4.40    1.70
   0  -9  11    4.40    2.00
   0   9  11    1.70    1.90
   1  -9  11    1.60    2.80
  -1  -9 -11    4.60    2.80
   1   9  11    2.00    2.00
   1  -9  11    2.10    2.70
   2  -9  11    2.50    4.40
   2  -9  11    2.00    4.50
  -2  -9 -11    1.30    2.10
   2   9  11    2.30    2.20
  -3  10  11    6.50    2.10
  -3 -10  11    1.50    2.10
   2 -10 -11    2.00    2.60
  -2  10  11   -0.10    1.90
  -2 -10  11    1.90    2.80
  -2 -10  11    0.60    2.90
  -1  10  11    0.20    2.60
   1 -10 -11    2.50    2.50
  -1 -10  11   -0.80    2.70
  -1 -10  11    1.70    3.10
   0 -10  11   16.10    2.90
   0 -10 -11   12.90    2.80
   0  10  11   18.00    2.80
   0 -10  11   17.30    3.10
   1 -10  11    2.50    2.80
   1 -10  11    0.50    2.80
  -1 -10 -11    1.40    2.70
   1  10  11    1.90    2.00
   2 -11 -11    1.80    2.80
  -2  11  11    2.60    2.80
  -2 -11  11    1.00    2.00
  -1  11  11   14.80    2.90
   1 -11 -11   11.00    2.00
  -1 -11  11   11.10    2.90
  -1 -11  11    8.20    2.30
   0 -11  11    6.10    2.20
   0 -11 -11    4.10    1.90
   0 -11  11    5.30    2.90
   0  11  11    5.70    2.00
   1 -11  11    1.20    3.00
  -1 -11 -11    1.80    2.90
   1 -11  11    2.30    2.90
   1  11  11   -3.00    2.10
  -2 -12  11    4.30    3.00
  -2  12  11    2.60    2.80
   2 -12 -11    2.80    2.00
  -1 -12  11   13.70    3.00
  -1 -12  11   12.50    2.10
   1 -12 -11    9.50    2.00
  -1  12  11   10.20    2.00
   0 -12  11    0.70    2.80
   0 -12 -11   -0.30    2.00
   0  12  11    0.60    2.00
   0 -12  11    4.40    3.00
   1 -12  11   -0.10    3.10
  -1 -12 -11    2.50    2.90
   1 -12  11    0.10    3.00
   1  12  11   -0.60    2.20
  -2  13  11   -1.50    2.00
  -2 -13  11    2.50    3.00
   2  13 -11   -0.30    2.00
   2 -13 -11    0.30    2.00
  -1 -13  11    5.80    3.00
   1 -13 -11    1.60    2.90
  -1  13  11    5.80    2.90
   0 -13  11    4.10    3.00
   0 -13  11    3.90    2.60
   0 -13 -11    1.60    2.00
   0  13  11    4.50    2.90
  -2   0  12   16.70    2.00
  -2   0  12   21.60    2.20
   0   0  12   17.20    2.30
   0   0  12   18.60    2.90
   2   0  12    3.70    3.00
   2   0  12    3.40    3.10
  -3   1  12   -0.10    2.00
  -3  -1  12    1.90    1.80
  -3   1  12    1.20    2.90
  -3  -1  12    0.10    2.80
  -2   1  12    4.90    2.70
  -2  -1  12    3.80    2.00
  -2   1  12    3.10    1.90
  -2  -1  12    6.90    2.00
  -1  -1  12   14.40    2.80
  -1   1  12   16.60    2.00
  -1  -1  12   14.90    3.00
  -1   1  12   16.80    2.70
   0   1  12   15.10    2.00
   0   1  12   16.60    3.10
   0  -1  12   13.20    3.10
   0  -1  12   13.80    2.80
   1   1  12   -0.70    2.80
   1  -1  12    2.90    2.70
   1  -1  12    1.50    2.90
   2  -1  12    2.90    2.80
   2   1  12    3.00    2.20
   2  -1  12    2.90    3.20
  -3   2  12   -1.20    2.70
  -3   2  12   -0.40    2.10
  -3  -2  12   -0.40    2.10
  -3  -2  12    4.40    2.80
  -2  -2  12    7.00    2.90
  -2   2  12    0.90    2.70
  -2  -2  12    2.80    2.00
  -2   2  12    5.60    1.90
  -1  -2  12    2.40    2.60
  -1   2  12    3.10    2.00
  -1  -2  12    4.60    2.70
  -1   2  12    5.20    2.60
   0   2  12    7.70    2.90
   0  -2  12    2.20    2.80
   0  -2  12    0.30    2.10
   1   2  12    4.70    2.00
   1  -2  12    3.10    2.10
  -1  -2 -12    1.40    2.00
   1  -2  12    5.30    3.00
   2  -2  12    5.00    3.10
   2   2  12    3.80    3.00
  -2  -2 -12    4.70    3.00
   2  -2  12    4.70    3.10
  -3   3  12    3.50    2.00
  -3   3  12    1.70    3.00
  -3  -3  12    5.80    2.90
  -3  -3  12    3.30    2.00
  -2   3  12   17.70    2.10
  -2  -3  12   21.90    2.20
  -2  -3  12   18.40    2.20
  -2   3  12   18.90    2.00
  -1  -3  12    0.00    1.90
  -1   3  12    1.10    1.90
  -1   3  12    3.10    1.80
  -1  -3  12    0.60    2.00
   0  -3 -12    5.30    1.90
   0   3  12    2.50    1.80
   0  -3  12    4.60    2.90
   0  -3  12    3.40    2.80
   1  -3  12    1.60    2.80
   1  -3  12    0.10    2.90
  -1  -3 -12   -0.20    3.00
   1   3  12    1.50    3.00
  -2  -3 -12    1.00    3.10
   2  -3  12   -1.00    3.20
   2   3  12    1.00    3.20
   2  -3  12   -0.50    3.90
  -3  -4  12    2.00    2.00
  -3   4  12    1.70    2.90
  -3  -4  12    1.10    2.90
  -3   4  12    6.10    2.80
  -2   4  12    6.00    2.70
  -2  -4  12    4.10    2.10
  -2   4  12    1.70    2.80
  -2  -4  12    4.10    2.00
  -1  -4  12    2.80    2.70
  -1   4  12    3.50    2.50
  -1  -4  12    1.90    2.70
   0  -4  12    8.80    2.70
   0  -4 -12    6.40    2.70
   0   4  12   11.10    2.60
   0  -4  12    7.60    3.00
  -1  -4 -12   -0.30    2.80
   1  -4  12    0.10    2.80
   1  -4  12    0.80    2.90
   1   4  12    1.40    2.90
   2   4  12    2.30    2.10
   2  -4  12    1.20    3.10
  -2  -4 -12   -0.80    3.10
   2  -4  12    1.60    3.70
  -3  -5  12    3.40    2.00
  -3   5  12    6.60    3.00
  -3  -5  12    2.10    2.00
  -3   5  12   -0.70    2.80
  -2  -5  12   10.70    2.80
  -2   5  12   12.40    2.90
  -2   5  12    8.90    1.90
  -2  -5  12    8.80    2.10
   1  -5 -12    2.30    1.90
  -1   5  12    1.00    2.70
  -1  -5  12    0.50    1.80
  -1  -5  12    3.60    2.80
   0  -5  12    4.70    2.70
   0   5  12    6.20    1.90
   0  -5 -12    5.40    2.60
   0  -5  12    8.60    2.00
   1  -5  12    5.50    2.00
  -1  -5 -12    3.90    2.80
   1  -5  12    8.20    3.00
   1   5  12    5.40    2.90
  -2  -5 -12    4.00    3.20
   2   5  12    3.90    3.00
   2  -5  12    3.80    3.10
   2  -5  12    2.90    3.80
  -3   6  12    4.10    3.00
  -3  -6  12    9.30    2.00
  -3   6  12    3.90    2.00
  -3  -6  12    7.70    2.20
  -2  -6  12    3.70    2.70
  -2   6  12    0.90    1.90
  -2   6  12    3.80    2.00
  -2  -6  12   -1.50    2.90
   1  -6 -12    2.50    2.70
  -1   6  12    4.20    1.80
  -1  -6  12    4.00    2.10
  -1  -6  12    4.10    2.50
   0   6  12   -0.10    2.80
   0  -6  12    1.70    2.80
   0  -6  12   -0.80    2.90
   0  -6 -12    1.00    2.70
  -1  -6 -12   16.10    3.00
   1  -6  12   16.70    3.10
   1  -6  12   16.50    3.20
   1   6  12   17.50    3.00
  -3   7  12    5.70    3.00
  -3   7  12    1.00    2.90
  -3  -7  12    4.90    3.00
  -3  -7  12    3.80    2.00
  -2   7  12    0.40    2.70
  -2  -7  12    0.40    2.70
  -2  -7  12    2.40    3.00
  -1  -7  12    3.40    2.60
  -1   7  12    0.30    2.70
   1  -7 -12   -0.30    2.50
  -1  -7  12    0.30    2.80
   0   7  12    0.70    2.10
   0  -7  12    1.90    2.90
   0  -7 -12    2.10    2.00
   0  -7  12   -3.40    2.90
  -1  -7 -12    1.20    2.00
   1  -7  12    2.60    2.80
   1   7  12    3.50    2.90
   1  -7  12   -1.90    3.00
   2  -8 -12    4.30    2.00
  -2   8  12    1.90    2.80
  -2  -8  12    1.90    2.90
  -2  -8  12    4.00    2.70
   1  -8 -12    2.50    2.60
  -1   8  12    1.60    1.90
  -1  -8  12   -0.30    2.80
  -1  -8  12    2.20    3.10
   0  -8 -12    2.50    1.90
   0  -8  12    3.20    2.10
   0  -8  12    3.00    3.00
   0   8  12    3.80    2.00
   1   8  12    0.40    2.90
   1  -8  12    2.50    2.80
  -1  -8 -12    0.00    2.00
   1  -8  12    0.20    2.80
  -2   9  12   -0.70    2.00
  -2  -9  12    0.80    2.80
   2  -9 -12   -0.40    2.80
  -2  -9  12    1.70    2.10
  -1   9  12   -0.20    2.60
  -1  -9  12    3.10    2.00
   1  -9 -12    2.10    1.80
  -1  -9  12   -0.10    2.20
   0  -9 -12    3.70    2.80
   0  -9  12    2.80    3.10
   0  -9  12    4.00    2.90
   0   9  12    1.40    2.80
   1   9  12    6.70    2.00
  -1  -9 -12    2.10    2.80
   1  -9  12   -1.30    3.10
   1  -9  12    1.30    3.10
  -2  10  12    0.60    2.90
  -2 -10  12    0.60    2.00
   2 -10 -12    1.50    1.90
  -2 -10  12    3.40    2.00
  -1  10  12    0.50    2.80
   1 -10 -12    3.90    2.70
  -1 -10  12    4.20    2.90
  -1 -10  12    2.50    2.20
   0 -10  12    0.80    3.10
   0  10  12   -1.00    2.80
   0 -10  12    1.10    2.20
   0 -10 -12   -1.30    2.00
  -1  11  12    2.30    2.90
  -1 -11  12   -2.20    2.80
   1 -11 -12   -1.10    1.90
  -1 -11  12   -1.50    3.10
   0 -11  12    0.70    3.10
   0 -11  12   -0.40    3.30
   0  11  12    1.40    2.10
   0 -11 -12   -0.70    3.00
  -3   0  13    0.30    2.00
  -3   0  13    2.30    3.00
  -1   0  13   21.20    3.10
  -1   0  13   16.70    2.70
   1   0  13   12.00    3.10
   1   0  13   15.30    3.20
  -3   1  13   -1.50    2.80
  -3  -1  13    3.30    2.80
  -3   1  13    1.30    2.00
  -3  -1  13    0.10    2.20
  -2  -1  13    2.50    2.00
  -2   1  13    3.30    2.80
  -2  -1  13    3.70    2.10
  -2   1  13    2.80    1.90
  -1   1  13    2.20    3.00
  -1  -1  13    0.80    3.00
  -1   1  13    1.90    2.00
  -1  -1  13    2.10    1.90
   0   1  13    1.00    1.90
   0   1  13    4.10    2.20
   0  -1  13    5.20    2.90
   0  -1  13    5.20    3.00
   1   1  13   21.80    3.10
   1  -1  13   18.70    3.10
   1   1  13   20.10    2.40
   1  -1  13   20.90    3.30
  -3   2  13    0.80    2.80
  -3  -2  13    4.70    2.80
  -3   2  13    1.20    2.00
  -3  -2  13   -0.10    2.90
  -2  -2  13    1.40    1.90
  -2   2  13   -0.30    2.00
  -2  -2  13    2.10    2.90
  -2   2  13    0.10    2.80
  -1  -2  13    2.30    2.70
  -1   2  13   -1.40    2.10
  -1  -2  13    1.40    2.10
  -1   2  13   -2.40    2.80
   0   2  13    5.90    2.80
   0   2  13    1.80    2.20
   0  -2  13    3.40    2.90
   0  -2  13    6.40    2.00
   1   2  13    5.60    2.90
   1  -2  13    3.00    2.90
   1  -2  13    3.40    3.00
  -2  -3  13    1.10    2.80
  -2   3  13   11.20    2.90
  -2  -3  13   11.70    3.00
  -2   3  13    8.20    2.00
  -1  -3  13    1.60    2.70
  -1   3  13    4.10    3.10
  -1   3  13    3.00    2.00
  -1  -3  13   -0.60    2.00
   0   3  13    5.00    2.90
   0  -3  13    1.40    3.00
   0  -3  13    1.20    2.90
   1  -3  13    2.70    3.10
  -1  -3 -13    2.70    2.10
   1  -3  13    3.50    3.10
   1   3  13    0.90    3.00
  -2   4  13    2.80    2.90
  -2  -4  13    2.00    2.70
  -2   4  13   -2.20    2.70
  -2  -4  13    7.00    3.00
  -1  -4  13    1.90    1.90
  -1   4  13    4.20    2.70
  -1   4  13    5.30    2.10
  -1  -4  13    5.90    2.80
   0   4  13    0.40    2.00
   0  -4 -13    2.10    2.80
   0  -4  13    2.60    2.10
   0  -4  13   -0.10    2.90
  -1  -4 -13    3.50    2.90
   1  -4  13    4.60    2.90
   1  -4  13    5.40    2.20
   1   4  13    5.80    3.00
  -2   5  13    1.40    2.10
  -2   5  13    2.80    1.90
  -2  -5  13    6.20    2.90
  -2  -5  13    2.30    2.00
  -1   5  13    2.90    2.00
  -1  -5  13    0.10    2.90
  -1  -5  13    3.40    2.20
   0  -5 -13   15.60    2.20
   0   5  13   18.70    2.90
   0  -5  13   15.00    2.40
   0  -5  13   17.30    3.00
  -1  -5 -13   18.00    3.10
   1  -5  13   16.50    2.20
   1  -5  13   17.50    3.30
   1   5  13   16.30    2.30
  -2   6  13    5.10    2.90
  -2   6  13    3.90    2.20
  -2  -6  13    3.40    3.00
  -2  -6  13    2.00    1.90
  -1   6  13    3.20    2.70
   1  -6 -13    2.70    2.60
  -1  -6  13   -0.40    3.00
  -1  -6  13    7.30    2.90
   0  -6  13   11.20    3.00
   0   6  13   11.80    3.00
   0  -6 -13   12.50    2.90
   0  -6  13   10.60    3.10
  -2  -7  13    0.00    2.90
  -2   7  13    1.40    2.00
  -2   7  13   -0.60    2.20
  -2  -7  13   -0.40    3.20
  -1   7  13    1.80    2.10
   1  -7 -13    5.40    2.80
  -1  -7  13   -0.90    3.00
  -1  -7  13   -0.40    2.20
   0   7  13    4.20    2.80
   0  -7 -13    2.00    2.90
   0  -7  13    1.30    3.00
   0  -7  13    1.40    3.10
  -1   8  13    5.50    2.80
   1  -8 -13    4.90    2.90
  -1  -8  13    2.50    3.10
  -1  -8  13    4.60    2.90
   0  -8  13    1.90    3.10
   0  -8 -13    1.10    2.80
   0  -8  13   -3.00    3.30
   0   8  13   -1.20    2.20
  -1  -9  13    0.40    3.10
  -1   9  13    5.90    3.10
   1  -9 -13    0.30    2.10
  -1  -9  13    2.30    2.30
   0   0  14    7.10    2.30
   0   0  14   11.40    3.30
  -1   1  14    1.70    3.00
  -1  -1  14    4.40    2.90
  -1   1  14    2.80    2.80
  -1  -1  14   -0.80    1.90
   0   1  14   12.00    2.20
   0  -1  14    7.00    3.00
   0   1  14   10.90    3.20
   0  -1  14    5.10    2.30
  -1   2  14    8.60    2.40
  -1   2  14    7.80    3.00
  -1  -2  14   10.00    3.30
  -1  -2  14   12.50    3.00
   0   2  14   11.20    3.10
   0   2  14   16.70    3.20
   0  -2  14   12.80    3.20
   0  -2  14   16.70    3.40
  -1  -3  14    2.30    3.10
  -1   3  14    1.70    2.20
  -1   3  14    4.20    3.00
  -1  -3  14    1.00    3.20
  -1  -4  14   -0.50    3.00
  -1   4  14    1.50    3.00
  -1   4  14   -2.10    3.20
  -1  -4  14   -0.20    3.10
   0   0   0    0.00    0.00
_computing_structure_solution     'SHELXT 2014/5 (Sheldrick, 2014)'
;
_shelx_hkl_checksum     83805
_shelx_res_file
;
TITL I.res in P2(1)/n
    I.res
    created by SHELXL-2018/3 at 22:54:03 on 23-Nov-2021
REM Old TITL new in P2(1)/n
REM SHELXT solution in P2(1)/n
REM R1 0.158,  Rweak 0.021,  Alpha 0.027,  Orientation as input
REM Formula found by SHELXT:  C12 N2 O
CELL  0.71073   4.7339  18.4061  11.8801   90.000   98.473   90.000
ZERR    2.000   0.0010   0.0037   0.0024    0.000    0.030    0.000
LATT  1
SYMM 1/2-X, 1/2+Y, 1/2-Z
SFAC  C    H    N    O
UNIT  48 48 4 8
MERG   2
MORE -1
mpla C2 C3 C4 C5 C6 C7
mpla C9 C10 C11 C12
FMAP   2
PLAN    5
ACTA
BOND
BOND   $H
CONF
LIST   4
L.S.  25
HTAB O2 N1
EQIV $2 x+1/2, -y+1/2, z+1/2
HTAB C8 O2_$2
dfix 0.82 0.015 o2 h2
WGHT    0.049000
FVAR       0.85106
O2    4    0.696586    0.216661    0.382620    11.00000    0.07154    0.06737 =
         0.05125    0.00003    0.00957   -0.01803
H2    2    0.817361    0.250059    0.406047    11.00000   -1.50000
O1    4    0.309275    0.113524    0.359769    11.00000    0.07290    0.07033 =
         0.07420   -0.01238    0.01394   -0.02302
N1    3    1.041091    0.300495    0.513027    11.00000    0.05498    0.04531 =
         0.06262   -0.00157    0.00206    0.00245
C7    1    0.618095    0.189672    0.478461    11.00000    0.05252    0.04594 =
         0.05191    0.00470    0.01019    0.00475
C6    1    0.736241    0.214696    0.586110    11.00000    0.05190    0.05318 =
         0.05226    0.00693    0.00445    0.00886
C10   1    1.127273    0.431395    0.516233    11.00000    0.04478    0.04825 =
         0.06409   -0.00835   -0.00115   -0.00389
C8    1    0.957127    0.269978    0.598250    11.00000    0.05621    0.05602 =
         0.05320   -0.00214   -0.00193    0.01040
AFIX  43
H8    2    1.040345    0.283593    0.671014    11.00000   -1.20000
AFIX   0
C2    1    0.410311    0.134803    0.468480    11.00000    0.05399    0.05031 =
         0.06444    0.00198    0.01097    0.00237
C12   1    1.166762    0.473525    0.424314    11.00000    0.06075    0.05982 =
         0.06697   -0.00710    0.01464    0.00242
AFIX  43
H12   2    1.279589    0.456251    0.372334    11.00000   -1.20000
AFIX   0
C9    1    1.260335    0.356898    0.534396    11.00000    0.05352    0.05231 =
         0.08046   -0.00505    0.00216    0.00082
AFIX  23
H9A   2    1.400552    0.350226    0.483419    11.00000   -1.20000
H9B   2    1.357488    0.352833    0.611939    11.00000   -1.20000
AFIX   0
C11   1    0.959296    0.458605    0.591942    11.00000    0.06753    0.05697 =
         0.06653    0.00293    0.01278    0.00203
AFIX  43
H11   2    0.930241    0.431002    0.654796    11.00000   -1.20000
AFIX   0
C5    1    0.641600    0.185677    0.682548    11.00000    0.06900    0.08682 =
         0.05270    0.01256    0.00659    0.00826
AFIX  43
H5    2    0.719087    0.202247    0.754451    11.00000   -1.20000
AFIX   0
C3    1    0.322954    0.107101    0.565144    11.00000    0.06286    0.06310 =
         0.08649    0.01795    0.01703   -0.00177
AFIX  43
H3    2    0.186333    0.070445    0.558980    11.00000   -1.20000
AFIX   0
C4    1    0.436485    0.133256    0.671868    11.00000    0.07423    0.09404 =
         0.06989    0.03329    0.01884    0.00429
AFIX  43
H4    2    0.372061    0.114863    0.736433    11.00000   -1.20000
AFIX   0
C1    1    0.096068    0.058850    0.345794    11.00000    0.06952    0.07104 =
         0.10645   -0.01694    0.02019   -0.01834
AFIX 137
H1A   2    0.044148    0.048311    0.266297    11.00000   -1.50000
H1B   2   -0.068976    0.075560    0.376457    11.00000   -1.50000
H1C   2    0.168648    0.015654    0.385164    11.00000   -1.50000
AFIX   0
HKLF 4
REM  I.res in P2(1)/n
REM wR2 = 0.0924, GooF = S = 1.008, Restrained GooF = 1.009 for all data
REM R1 = 0.0370 for 1315 Fo > 4sig(Fo) and 0.0609 for all 1863 data
REM 140 parameters refined using 1 restraints
END
WGHT      0.0490      0.0000
REM Highest difference peak  0.114,  deepest hole -0.091,  1-sigma level  0.023
Q1    1   1.0059  0.2777  0.4397  11.00000  0.05    0.11
Q2    1   0.7435  0.1801  0.6235  11.00000  0.05    0.10
Q3    1   0.2981  0.1396  0.5117  11.00000  0.05    0.10
Q4    1   0.6267  0.2152  0.5376  11.00000  0.05    0.09
Q5    1   0.6132  0.2183  0.6245  11.00000  0.05    0.09
;
_shelx_res_checksum     43399
