# Supplementary material for: Crystal structure and Hirshfeld surface analysis of 6,6′-((1E,1′E)-{[1,4-phenyl­enebis(methyl­ene)]bis(aza­nylyl­idene)}bis­(methane­ylyl­idene))bis­(2-meth­oxy­phenol)
Source: Acta Crystallogr E Crystallogr Commun. 2022 Jan 1;78(Pt 1):84–7. doi: 10.1107/S2056989021013347 (PMC8739199; doi:10.1107/S2056989021013347)
Supplement: Supplementary file 2 [file e-78-00084-Isup2.hkl]

data_I                                                                          
_shelx_title ' I.res in P2(1)/n'                                                
_shelx_refln_list_code          4                                               
_shelx_F_calc_maximum      118.05                                               
_exptl_crystal_F_000       428.00                                               
_reflns_d_resolution_high  0.8332                                               
                                                                                
loop_                                                                           
 _space_group_symop_operation_xyz                                               
 'x, y, z'                                                                      
 '-x+1/2, y+1/2, -z+1/2'                                                        
 '-x, -y, -z'                                                                   
 'x-1/2, -y-1/2, z-1/2'                                                         
                                                                                
_cell_length_a     4.7339                                                       
_cell_length_b    18.4061                                                       
_cell_length_c    11.8801                                                       
_cell_angle_alpha  90.000                                                       
_cell_angle_beta   98.473                                                       
_cell_angle_gamma  90.000                                                       
                                                                                
_shelx_F_squared_multiplier     1.000                                           
                                                                                
loop_                                                                           
 _refln_index_h                                                                 
 _refln_index_k                                                                 
 _refln_index_l                                                                 
 _refln_F_squared_calc                                                          
 _refln_F_squared_meas                                                          
 _refln_F_squared_sigma                                                         
 _refln_observed_status                                                         
   2   0   0        231.12        221.82         9.18 o                         
   4   0   0         13.31         14.71         2.78 o                         
   1   1   0       5574.61       5968.67        64.06 o                         
   2   1   0        124.29        122.51         2.79 o                         
   3   1   0        231.08        238.98         2.95 o                         
   4   1   0         18.13         20.74         1.97 o                         
   5   1   0          1.49          2.83         1.95 o                         
   0   2   0       2235.00       2514.25        54.25 o                         
   1   2   0         73.62         76.81         3.15 o                         
   2   2   0         51.23         48.55         2.71 o                         
   3   2   0        116.00        119.62         2.83 o                         
   4   2   0         62.69         62.53         2.67 o                         
   5   2   0          1.40          1.83         1.75 o                         
   1   3   0       4273.88       4265.47        17.33 o                         
   2   3   0        643.11        657.89        12.34 o                         
   3   3   0         62.62         67.72         2.06 o                         
   4   3   0         37.37         35.69         2.01 o                         
   5   3   0          2.23          4.86         2.15 o                         
   0   4   0        318.57        346.66        15.39 o                         
   1   4   0       4564.38       4566.93        51.91 o                         
   2   4   0         96.99        104.61         2.56 o                         
   3   4   0          2.36          1.33         1.90 o                         
   4   4   0         14.09         13.45         1.68 o                         
   5   4   0         12.41         14.03         2.22 o                         
   1   5   0       1003.59        986.10         5.29 o                         
   2   5   0        962.10       1027.24        13.99 o                         
   3   5   0         21.56         23.76         1.88 o                         
   4   5   0         29.88         30.90         1.89 o                         
   5   5   0          1.92          3.59         1.97 o                         
   0   6   0        139.10        147.95         3.68 o                         
   1   6   0       5544.59       5600.08        67.15 o                         
   2   6   0          0.96          1.09         1.65 o                         
   3   6   0          0.32          2.07         1.67 o                         
   4   6   0          1.10          2.12         1.93 o                         
   5   6   0          9.20         11.28         2.32 o                         
   1   7   0        329.36        369.10         3.10 o                         
   2   7   0       1810.16       1788.68        28.12 o                         
   3   7   0         21.27         20.84         1.95 o                         
   4   7   0         13.81         16.00         2.11 o                         
   5   7   0         12.10         12.99         2.44 o                         
   0   8   0        124.99        137.09         5.94 o                         
   1   8   0          5.00          5.94         1.62 o                         
   2   8   0        174.62        182.88         2.27 o                         
   3   8   0         10.57         12.32         1.71 o                         
   4   8   0         35.90         35.25         1.95 o                         
   5   8   0          8.03          5.91         2.05 o                         
   1   9   0        473.86        509.07         7.08 o                         
   2   9   0        781.61        772.00        13.81 o                         
   3   9   0         73.00         72.30         2.26 o                         
   4   9   0         61.24         53.16         1.92 o                         
   5   9   0         19.34         20.77         2.62 o                         
   0  10   0        101.99         95.19         4.07 o                         
   1  10   0         16.28         18.72         1.60 o                         
   2  10   0        107.77        106.87         2.15 o                         
   3  10   0        244.45        247.75         5.48 o                         
   4  10   0          0.10         -0.48         1.82 o                         
   5  10   0          0.34          2.69         2.45 o                         
   1  11   0         84.53         85.75         1.76 o                         
   2  11   0          3.13          2.35         1.51 o                         
   3  11   0         52.85         49.34         1.78 o                         
   4  11   0          0.19          0.53         1.62 o                         
   0  12   0       1729.33       1697.19        75.93 o                         
   1  12   0         45.51         48.68         1.75 o                         
   2  12   0         11.99         12.95         1.62 o                         
   3  12   0        240.14        224.66         4.70 o                         
   4  12   0         20.07         18.01         2.00 o                         
   1  13   0        156.79        157.17         2.15 o                         
   2  13   0          6.12          5.65         1.44 o                         
   3  13   0         16.54         20.48         1.64 o                         
   4  13   0          7.37          7.77         1.93 o                         
   0  14   0         85.63         96.44         3.80 o                         
   1  14   0         14.08         15.45         1.60 o                         
   2  14   0          5.92          4.01         1.60 o                         
   3  14   0          6.55          4.80         1.76 o                         
   4  14   0         15.67         13.95         1.99 o                         
   1  15   0          8.34         10.95         1.66 o                         
   2  15   0          3.10          3.31         1.81 o                         
   3  15   0          0.51          0.09         1.53 o                         
   4  15   0         19.45         19.03         2.43 o                         
   0  16   0          9.42         12.56         2.64 o                         
   1  16   0        217.82        204.26         6.07 o                         
   2  16   0         30.99         32.73         1.76 o                         
   3  16   0          1.75          2.79         1.66 o                         
   1  17   0          2.73          3.92         1.50 o                         
   2  17   0         37.67         33.65         1.81 o                         
   3  17   0          2.41          2.62         1.78 o                         
   0  18   0          5.32          3.33         2.22 o                         
   1  18   0          5.92          9.59         1.55 o                         
   2  18   0         10.92          8.30         1.54 o                         
   3  18   0         10.84         11.10         1.84 o                         
   1  19   0         23.15         24.61         2.05 o                         
   2  19   0          1.61          1.85         1.94 o                         
   0  20   0          0.30          2.83         1.95 o                         
   1  20   0          0.47          1.32         1.64 o                         
   2  20   0          1.13          1.28         1.85 o                         
   1  21   0          4.79          5.34         2.03 o                         
   0  22   0          0.00          0.97         2.30 o                         
  -5   0   1          1.54          4.20         2.25 o                         
  -3   0   1        448.56        461.82         4.93 o                         
  -1   0   1         72.30         85.52         3.91 o                         
   1   0   1       2293.11       2491.46        25.47 o                         
   3   0   1        765.88        776.23         6.69 o                         
   5   0   1          0.66          0.83         3.87 o                         
  -5   1   1          1.07          3.03         1.72 o                         
  -4   1   1         50.01         50.41         2.42 o                         
  -3   1   1         29.40         29.42         1.83 o                         
  -2   1   1         52.87         54.76         2.05 o                         
  -1   1   1         46.41         36.97         2.84 o                         
   0   1   1          9.05         15.85         3.35 o                         
   1   1   1         23.94         24.16         3.31 o                         
   2   1   1         87.59         82.19         2.69 o                         
   3   1   1         51.35         51.61         2.14 o                         
   4   1   1          0.54         -0.33         1.85 o                         
   5   1   1          6.57          8.38         2.01 o                         
  -5   2   1          0.36          0.88         1.93 o                         
  -4   2   1          2.56          3.99         1.86 o                         
  -3   2   1        591.40        612.39         8.17 o                         
  -2   2   1        411.96        399.92         9.49 o                         
  -1   2   1         77.83         83.58         3.05 o                         
   0   2   1        332.72        363.35         5.71 o                         
   1   2   1       1548.95       1544.37        10.44 o                         
   2   2   1        167.49        183.46         3.26 o                         
   3   2   1        341.56        350.69         3.44 o                         
   4   2   1          2.71          3.62         1.75 o                         
   5   2   1          4.64          5.52         2.03 o                         
  -5   3   1          9.97         12.16         2.00 o                         
  -4   3   1        113.34        110.72         2.22 o                         
  -3   3   1          1.10          2.99         1.52 o                         
  -2   3   1        131.39        129.92         2.85 o                         
  -1   3   1      13936.83      13725.13        82.90 o                         
   0   3   1       4416.28       4487.61        59.22 o                         
   1   3   1       4924.95       4816.26       223.22 o                         
   2   3   1        278.68        308.33         6.20 o                         
   3   3   1          7.17          6.97         1.98 o                         
   4   3   1         44.23         43.18         2.06 o                         
   5   3   1          2.50          3.10         2.04 o                         
  -5   4   1          2.89          4.14         1.69 o                         
  -4   4   1         79.15         73.47         2.17 o                         
  -3   4   1         99.52         95.50         1.99 o                         
  -2   4   1        282.44        310.31         3.84 o                         
  -1   4   1       2666.80       2608.66        13.15 o                         
   0   4   1        805.70        785.47        11.89 o                         
   1   4   1       3229.33       3351.61        31.04 o                         
   2   4   1        877.28        914.15        16.56 o                         
   3   4   1         10.97         11.53         2.04 o                         
   4   4   1        190.36        192.23         4.36 o                         
   5   4   1          7.61          9.89         2.28 o                         
  -5   5   1         73.64         69.95         2.19 o                         
  -4   5   1          0.36          2.38         1.79 o                         
  -3   5   1          0.01          2.49         1.49 o                         
  -2   5   1        329.77        382.77         3.51 o                         
  -1   5   1       1470.43       1429.98        14.14 o                         
   0   5   1        553.58        570.65         4.45 o                         
   1   5   1         56.82         48.42         2.31 o                         
   2   5   1        680.25        730.67         9.29 o                         
   3   5   1         67.86         65.43         2.21 o                         
   4   5   1         30.38         30.90         2.31 o                         
   5   5   1         42.99         42.86         2.62 o                         
  -5   6   1         57.63         55.03         2.85 o                         
  -4   6   1          1.51          2.07         1.79 o                         
  -3   6   1          1.00          0.63         1.48 o                         
  -2   6   1       2319.28       2352.01        19.45 o                         
  -1   6   1        546.97        553.12         5.72 o                         
   0   6   1        303.27        297.94         3.71 o                         
   1   6   1        278.11        259.98         3.01 o                         
   2   6   1          7.75          8.62         2.05 o                         
   3   6   1         10.15          9.37         1.70 o                         
   4   6   1          0.25          0.47         2.13 o                         
   5   6   1          2.33          5.50         2.74 o                         
  -5   7   1          3.40          3.08         1.66 o                         
  -4   7   1         55.79         59.56         2.21 o                         
  -3   7   1         97.81         97.60         2.73 o                         
  -2   7   1       1606.09       1533.58        21.35 o                         
  -1   7   1         22.23         26.87         2.10 o                         
   0   7   1          2.45          4.60         1.66 o                         
   1   7   1        481.79        494.69         7.65 o                         
   2   7   1        839.79        849.41         7.43 o                         
   3   7   1         72.79         74.76         2.48 o                         
   4   7   1          1.61          1.71         1.92 o                         
   5   7   1          1.54          2.75         2.88 o                         
  -5   8   1          0.02          1.32         1.85 o                         
  -4   8   1          8.80         10.52         2.01 o                         
  -3   8   1         46.44         45.10         1.68 o                         
  -2   8   1          0.06         -0.64         1.65 o                         
  -1   8   1        463.48        494.13         7.85 o                         
   0   8   1        199.95        188.78         2.51 o                         
   1   8   1        948.91        965.78         8.57 o                         
   2   8   1          0.15          1.00         1.73 o                         
   3   8   1         31.62         34.21         1.77 o                         
   4   8   1          0.01         -0.05         2.22 o                         
   5   8   1          0.50         -1.04         2.93 o                         
  -5   9   1          0.35          0.48         1.88 o                         
  -4   9   1          2.94          3.68         1.66 o                         
  -3   9   1         50.45         57.49         2.22 o                         
  -2   9   1        396.00        386.01         5.84 o                         
  -1   9   1        554.56        600.73         5.04 o                         
   0   9   1       1083.17       1085.06         7.47 o                         
   1   9   1        553.60        612.35         4.34 o                         
   2   9   1        429.97        431.08         5.03 o                         
   3   9   1         30.99         31.37         1.95 o                         
   4   9   1          0.36          2.42         2.73 o                         
   5   9   1          0.41          2.12         3.18 o                         
  -5  10   1          0.42          0.93         2.08 o                         
  -4  10   1          1.83          4.32         1.98 o                         
  -3  10   1        236.23        229.36         2.68 o                         
  -2  10   1         81.50         83.25         2.55 o                         
  -1  10   1         76.63         83.38         1.94 o                         
   0  10   1         72.95         67.45         1.87 o                         
   1  10   1         30.65         30.96         1.74 o                         
   2  10   1          6.85          5.31         1.42 o                         
   3  10   1         52.69         53.99         2.59 o                         
   4  10   1          0.30          1.78         2.04 o                         
  -4  11   1          2.39          2.75         2.11 o                         
  -3  11   1          3.28          4.98         1.60 o                         
  -2  11   1         47.51         49.69         1.78 o                         
  -1  11   1         40.28         45.79         2.97 o                         
   0  11   1         55.71         62.38         1.88 o                         
   1  11   1          0.17          0.39         1.49 o                         
   2  11   1         12.87         16.25         1.64 o                         
   3  11   1          5.13          4.51         1.91 o                         
   4  11   1          4.58          8.35         2.17 o                         
  -4  12   1         28.05         25.43         1.80 o                         
  -3  12   1         96.72         92.72         2.21 o                         
  -2  12   1         17.77         19.12         1.37 o                         
  -1  12   1          5.10          5.55         1.34 o                         
   0  12   1        175.87        187.82         2.41 o                         
   1  12   1         21.34         19.91         1.45 o                         
   2  12   1          6.01          4.22         1.44 o                         
   3  12   1         41.39         46.33         2.05 o                         
   4  12   1          1.11          6.12         2.78 o                         
  -4  13   1         34.38         25.81         1.92 o                         
  -3  13   1        121.50        111.50         1.92 o                         
  -2  13   1          7.96          7.58         1.51 o                         
  -1  13   1          0.28          1.92         1.42 o                         
   0  13   1        107.89        115.11         2.63 o                         
   1  13   1          2.23          4.25         1.53 o                         
   2  13   1        122.66        115.52         2.49 o                         
   3  13   1         47.65         44.11         2.24 o                         
   4  13   1          1.73          0.35         1.95 o                         
  -4  14   1         12.06         10.80         1.89 o                         
  -3  14   1          3.16          1.66         1.46 o                         
  -2  14   1          9.49          9.64         1.64 o                         
  -1  14   1         76.22         76.68         2.03 o                         
   0  14   1          2.78          5.77         1.59 o                         
   1  14   1         19.47         21.20         1.66 o                         
   2  14   1          1.41          1.63         1.47 o                         
   3  14   1          6.28          2.86         1.53 o                         
   4  14   1         11.54          8.63         2.05 o                         
  -4  15   1          8.04          9.79         2.15 o                         
  -3  15   1         27.40         23.54         1.96 o                         
  -2  15   1          0.22          0.91         1.61 o                         
  -1  15   1         15.43         15.77         1.40 o                         
   0  15   1          4.26          6.59         1.46 o                         
   1  15   1          0.52          1.42         1.47 o                         
   2  15   1         44.18         39.97         2.11 o                         
   3  15   1          9.78          9.52         1.99 o                         
   4  15   1          3.42          4.31         2.68 o                         
  -3  16   1          0.37          1.60         1.89 o                         
  -2  16   1         36.97         34.18         1.78 o                         
  -1  16   1         24.52         22.48         1.74 o                         
   0  16   1         22.33         24.68         1.57 o                         
   1  16   1          0.10          0.98         1.39 o                         
   2  16   1          7.91          4.37         1.53 o                         
   3  16   1          1.03          0.14         1.74 o                         
  -3  17   1          1.25          2.63         1.94 o                         
  -2  17   1          3.09          6.38         1.72 o                         
  -1  17   1         85.56         89.39         2.87 o                         
   0  17   1         46.27         43.92         1.70 o                         
   1  17   1          1.18          3.63         1.62 o                         
   2  17   1          0.18          2.89         1.90 o                         
   3  17   1          1.71          2.05         1.84 o                         
  -3  18   1          1.35          1.42         1.66 o                         
  -2  18   1          2.55          2.83         1.53 o                         
  -1  18   1          0.00          2.49         1.81 o                         
   0  18   1          0.06          1.55         1.63 o                         
   1  18   1          2.96          4.75         1.51 o                         
   2  18   1          0.87          3.04         1.95 o                         
   3  18   1          3.48          5.01         2.24 o                         
  -2  19   1         51.21         48.66         2.41 o                         
  -1  19   1          0.22          2.00         1.43 o                         
   0  19   1         13.17         11.93         1.44 o                         
   1  19   1          0.58          1.02         1.86 o                         
   2  19   1         12.10         10.56         1.67 o                         
  -2  20   1         10.80         10.41         1.73 o                         
  -1  20   1          1.75          2.36         1.77 o                         
   0  20   1          1.00          3.79         1.73 o                         
   1  20   1          0.15          2.27         1.97 o                         
   2  20   1          3.49          4.20         1.79 o                         
  -1  21   1         14.41         15.68         1.91 o                         
   0  21   1          0.96          0.73         1.52 o                         
   1  21   1          0.87          3.21         1.57 o                         
   0  22   1          0.45          3.47         2.02 o                         
  -4   0   2         31.21         27.83         2.42 o                         
  -2   0   2        792.26        759.34         6.25 o                         
   0   0   2      12655.19      12069.77       243.66 o                         
   2   0   2        347.53        343.65         9.31 o                         
   4   0   2         13.16         13.36         2.59 o                         
  -5   1   2          5.97          6.69         1.97 o                         
  -4   1   2          5.69          6.85         1.83 o                         
  -3   1   2         80.38         94.97         2.40 o                         
  -2   1   2        202.82        173.73         4.80 o                         
  -1   1   2       1815.81       1863.13        37.22 o                         
   0   1   2        585.77        587.60         7.11 o                         
   1   1   2        939.29        916.47         7.84 o                         
   2   1   2        485.35        464.91         6.68 o                         
   3   1   2          9.17         10.87         1.86 o                         
   4   1   2         39.51         44.55         2.20 o                         
   5   1   2          3.37          3.16         2.43 o                         
  -5   2   2         14.19         14.98         2.00 o                         
  -4   2   2         35.33         29.29         1.80 o                         
  -3   2   2         86.41         78.98         2.02 o                         
  -2   2   2        293.85        301.41         3.97 o                         
  -1   2   2          4.59          6.82         2.38 o                         
   0   2   2        303.87        278.62         4.18 o                         
   1   2   2       2621.77       2634.46        25.20 o                         
   2   2   2          6.33          9.27         2.08 o                         
   3   2   2         78.59         73.61         2.39 o                         
   4   2   2         15.79         14.73         1.95 o                         
   5   2   2          0.00          0.56         2.17 o                         
  -5   3   2          2.01          1.46         1.81 o                         
  -4   3   2          4.16          7.65         1.52 o                         
  -3   3   2          0.06          1.32         1.80 o                         
  -2   3   2          0.03          0.86         1.75 o                         
  -1   3   2        895.03        936.02        10.76 o                         
   0   3   2        398.22        387.92         4.32 o                         
   1   3   2        152.18        143.39         3.51 o                         
   2   3   2          7.84          9.25         2.83 o                         
   3   3   2         95.23         96.13         2.83 o                         
   4   3   2          8.09          7.90         1.88 o                         
   5   3   2          3.31          2.78         2.32 o                         
  -5   4   2         10.15          9.79         1.85 o                         
  -4   4   2         22.16         23.23         1.91 o                         
  -3   4   2          9.69          8.86         1.66 o                         
  -2   4   2         90.06         92.60         2.60 o                         
  -1   4   2        280.69        275.59         3.18 o                         
   0   4   2          0.12          0.07         2.15 o                         
   1   4   2         55.79         63.44         2.47 o                         
   2   4   2        643.97        680.43         5.46 o                         
   3   4   2          5.30          6.50         1.97 o                         
   4   4   2          0.26          1.29         2.31 o                         
   5   4   2         35.77         31.64         6.07 o                         
  -5   5   2          3.80          4.09         1.82 o                         
  -4   5   2         83.71         84.32         2.99 o                         
  -3   5   2         46.03         43.88         1.96 o                         
  -2   5   2          6.31          4.61         1.47 o                         
  -1   5   2          0.02          1.45         1.69 o                         
   0   5   2        172.96        174.40         4.96 o                         
   1   5   2       1064.42       1002.88         5.77 o                         
   2   5   2        457.13        446.05         4.48 o                         
   3   5   2         37.74         37.19         2.39 o                         
   4   5   2          0.70          2.33         2.77 o                         
   5   5   2          0.50          1.22         2.50 o                         
  -5   6   2          1.09          0.23         1.77 o                         
  -4   6   2         27.80         26.80         1.78 o                         
  -3   6   2         17.40         19.08         1.81 o                         
  -2   6   2         40.45         35.63         1.69 o                         
  -1   6   2         43.07         44.24         1.65 o                         
   0   6   2         23.45         25.11         1.86 o                         
   1   6   2       1202.94       1259.68        14.97 o                         
   2   6   2          3.93          3.20         2.22 o                         
   3   6   2        230.40        233.95         3.59 o                         
   4   6   2          0.36          0.31         2.15 o                         
   5   6   2          3.23          2.70         2.61 o                         
  -5   7   2          0.05          0.10         1.63 o                         
  -4   7   2          1.72          3.49         1.64 o                         
  -3   7   2         22.84         25.54         1.67 o                         
  -2   7   2        146.01        133.99         1.97 o                         
  -1   7   2        189.74        191.13         2.47 o                         
   0   7   2          5.25          2.35         1.64 o                         
   1   7   2       1001.41       1043.32         8.84 o                         
   2   7   2         72.26         65.70         2.75 o                         
   3   7   2         15.90         20.61         4.63 o                         
   4   7   2          3.08          5.94         2.64 o                         
   5   7   2          0.94          0.78         2.50 o                         
  -5   8   2          0.97          1.85         1.85 o                         
  -4   8   2          5.32          6.47         1.86 o                         
  -3   8   2          6.47          5.58         1.41 o                         
  -2   8   2        100.25        109.01         2.04 o                         
  -1   8   2         14.58         12.48         1.56 o                         
   0   8   2         83.17         88.39         1.94 o                         
   1   8   2         22.49         22.17         1.79 o                         
   2   8   2         52.89         46.84         2.22 o                         
   3   8   2         55.43         52.47         2.69 o                         
   4   8   2          2.47          4.37         2.62 o                         
   5   8   2          0.56          1.19         3.07 o                         
  -5   9   2         14.04         11.84         2.13 o                         
  -4   9   2         68.93         67.26         2.16 o                         
  -3   9   2         31.80         28.37         1.69 o                         
  -2   9   2        465.63        466.44         3.08 o                         
  -1   9   2         38.69         35.24         1.62 o                         
   0   9   2          0.19          0.66         1.47 o                         
   1   9   2         10.00         11.39         1.63 o                         
   2   9   2         11.40         13.03         1.99 o                         
   3   9   2         45.17         43.41         4.63 o                         
   4   9   2          3.07          4.14         2.32 o                         
  -5  10   2          2.00          5.57         1.98 o                         
  -4  10   2          6.11          8.04         1.85 o                         
  -3  10   2        529.73        498.86         3.99 o                         
  -2  10   2        220.96        212.60         2.37 o                         
  -1  10   2          4.47          4.96         1.46 o                         
   0  10   2         18.30         18.87         1.67 o                         
   1  10   2          0.02          0.47         1.57 o                         
   2  10   2          3.84          3.51         1.59 o                         
   3  10   2          3.16          5.20         2.83 o                         
   4  10   2          4.00          2.82         2.27 o                         
  -4  11   2          0.68          2.71         1.71 o                         
  -3  11   2         27.88         23.80         1.58 o                         
  -2  11   2         47.44         47.86         2.27 o                         
  -1  11   2          0.51          0.50         1.29 o                         
   0  11   2         69.39         68.48         1.76 o                         
   1  11   2         18.35         17.80         1.59 o                         
   2  11   2        115.25        114.61         2.08 o                         
   3  11   2         42.83         40.51         2.53 o                         
   4  11   2          6.68          7.68         2.22 o                         
  -4  12   2          2.09          3.21         1.81 o                         
  -3  12   2         59.71         54.98         1.79 o                         
  -2  12   2          4.16          4.06         1.50 o                         
  -1  12   2          5.57          5.64         1.71 o                         
   0  12   2        136.93        138.02         1.99 o                         
   1  12   2        191.02        187.94         3.79 o                         
   2  12   2         57.63         57.82         2.23 o                         
   3  12   2         13.29          8.33         2.24 o                         
   4  12   2          5.18          6.96         2.78 o                         
  -4  13   2          8.90          6.12         1.83 o                         
  -3  13   2          1.03          1.66         1.81 o                         
  -2  13   2          0.32          1.37         1.44 o                         
  -1  13   2         61.93         62.88         1.60 o                         
   0  13   2          1.91          2.52         1.56 o                         
   1  13   2         19.57         20.06         1.53 o                         
   2  13   2          0.64          3.78         1.54 o                         
   3  13   2          0.91          2.48         2.26 o                         
   4  13   2          2.50          5.67         2.42 o                         
  -4  14   2          5.42          7.40         2.08 o                         
  -3  14   2         38.88         35.78         2.86 o                         
  -2  14   2         19.01         18.72         1.68 o                         
  -1  14   2          1.11          2.81         1.44 o                         
   0  14   2         59.30         58.89         1.60 o                         
   1  14   2         33.80         32.68         1.61 o                         
   2  14   2          6.54          6.16         1.44 o                         
   3  14   2          0.51          1.34         2.13 o                         
   4  14   2          0.29          1.69         2.00 o                         
  -4  15   2          9.01          6.57         1.88 o                         
  -3  15   2          9.72          9.47         1.72 o                         
  -2  15   2          6.26          6.00         1.46 o                         
  -1  15   2        174.96        181.84         3.28 o                         
   0  15   2          1.28          1.18         1.64 o                         
   1  15   2          0.91          1.12         1.68 o                         
   2  15   2          2.82          2.01         1.54 o                         
   3  15   2          7.26          7.07         1.65 o                         
  -3  16   2          0.91          1.18         1.55 o                         
  -2  16   2         48.08         48.35         2.38 o                         
  -1  16   2        123.06        122.25         1.78 o                         
   0  16   2          0.28          2.14         1.42 o                         
   1  16   2          9.39          9.87         1.99 o                         
   2  16   2          0.16         -0.06         1.81 o                         
   3  16   2          0.94          2.75         1.92 o                         
  -3  17   2          0.71          1.20         1.75 o                         
  -2  17   2         45.57         45.29         1.87 o                         
  -1  17   2          1.59          3.77         1.54 o                         
   0  17   2          3.75          3.37         1.69 o                         
   1  17   2         14.68         14.98         1.53 o                         
   2  17   2          4.67          2.98         1.72 o                         
   3  17   2          0.31          0.14         1.82 o                         
  -3  18   2          3.09          2.37         1.67 o                         
  -2  18   2          5.95          6.33         1.59 o                         
  -1  18   2          0.00          2.23         1.88 o                         
   0  18   2         53.92         52.82         1.85 o                         
   1  18   2          1.07          3.17         1.65 o                         
   2  18   2          0.11          1.47         1.72 o                         
   3  18   2          2.68          3.05         2.24 o                         
  -2  19   2          0.23          2.70         1.95 o                         
  -1  19   2          0.11          1.94         1.76 o                         
   0  19   2          9.72         11.19         1.65 o                         
   1  19   2         10.71          9.08         1.75 o                         
   2  19   2          1.22          1.42         1.62 o                         
  -2  20   2          2.51          2.40         1.61 o                         
  -1  20   2          1.99          1.31         1.82 o                         
   0  20   2          3.41          3.82         1.78 o                         
   1  20   2          0.43          0.73         1.59 o                         
   2  20   2          0.00         -0.10         1.66 o                         
  -1  21   2          2.07          3.19         2.03 o                         
   0  21   2          4.11          4.27         1.59 o                         
   1  21   2          1.24          1.13         1.89 o                         
  -5   0   3          0.01          4.10         2.73 o                         
  -3   0   3        270.00        264.68        10.63 o                         
  -1   0   3        240.75        257.80         4.35 o                         
   1   0   3        143.88        168.01         4.73 o                         
   3   0   3          0.26          0.73         2.75 o                         
   5   0   3         49.91         48.58         4.19 o                         
  -5   1   3          8.00          9.07         1.99 o                         
  -4   1   3          9.58         11.40         1.68 o                         
  -3   1   3          1.37          1.69         1.86 o                         
  -2   1   3        238.67        246.76         6.99 o                         
  -1   1   3        203.51        193.30         4.50 o                         
   0   1   3       3558.04       3592.74        56.86 o                         
   1   1   3       2957.93       2933.68        25.85 o                         
   2   1   3          2.39          2.66         1.88 o                         
   3   1   3          2.24          1.88         1.98 o                         
   4   1   3          0.16         -0.69         1.91 o                         
   5   1   3          0.86          1.95         2.29 o                         
  -5   2   3          1.41          2.06         1.59 o                         
  -4   2   3         15.21         18.07         1.88 o                         
  -3   2   3         19.78         19.99         1.63 o                         
  -2   2   3         23.69         25.80         1.82 o                         
  -1   2   3       1520.09       1426.95        38.86 o                         
   0   2   3       1995.30       1932.53        57.26 o                         
   1   2   3         69.33         65.04         3.20 o                         
   2   2   3        255.24        251.87         3.58 o                         
   3   2   3          0.85          0.21         2.00 o                         
   4   2   3          8.07          7.18         2.06 o                         
   5   2   3         23.08         20.94         2.59 o                         
  -5   3   3          0.55          2.10         1.80 o                         
  -4   3   3         31.39         29.27         1.81 o                         
  -3   3   3         25.21         23.80         1.91 o                         
  -2   3   3          6.15          9.84         1.68 o                         
  -1   3   3         22.99         25.23         2.03 o                         
   0   3   3       1165.92       1153.79        12.17 o                         
   1   3   3        435.83        400.64         4.45 o                         
   2   3   3        245.41        241.06         6.77 o                         
   3   3   3         17.97         17.61         2.64 o                         
   4   3   3         93.50         94.57         3.22 o                         
   5   3   3         16.16         15.39         3.12 o                         
  -5   4   3          4.42          5.95         2.02 o                         
  -4   4   3          0.12          1.25         1.64 o                         
  -3   4   3          3.72          3.03         1.31 o                         
  -2   4   3          0.01          1.30         1.90 o                         
  -1   4   3        415.46        415.14         5.13 o                         
   0   4   3        641.81        597.16        10.42 o                         
   1   4   3         72.95         74.09         2.36 o                         
   2   4   3        139.21        133.75         5.04 o                         
   3   4   3          3.21          3.52         2.54 o                         
   4   4   3          6.43          8.78         2.32 o                         
   5   4   3          3.50          4.60         2.92 o                         
  -5   5   3         11.46         10.94         1.88 o                         
  -4   5   3         13.13         13.71         1.85 o                         
  -3   5   3         27.21         26.76         1.70 o                         
  -2   5   3         40.09         35.85         1.67 o                         
  -1   5   3         53.12         47.22         1.98 o                         
   0   5   3          1.46          1.67         1.59 o                         
   1   5   3        170.77        165.96         2.86 o                         
   2   5   3          0.00          0.60         1.90 o                         
   3   5   3         43.80         45.32         2.68 o                         
   4   5   3          8.78          9.54         2.73 o                         
   5   5   3          0.01          0.97         2.83 o                         
  -5   6   3         17.17         16.25         2.09 o                         
  -4   6   3          0.00          0.76         1.75 o                         
  -3   6   3         61.06         61.46         1.99 o                         
  -2   6   3         29.50         24.46         1.51 o                         
  -1   6   3          0.04          1.77         1.31 o                         
   0   6   3        130.70        123.78         2.39 o                         
   1   6   3         24.63         20.39         1.75 o                         
   2   6   3       1148.65       1137.77        14.29 o                         
   3   6   3         42.68         39.56         5.11 o                         
   4   6   3          3.93          4.81         2.19 o                         
   5   6   3          4.01          7.74         3.06 o                         
  -5   7   3          1.48          2.10         1.81 o                         
  -4   7   3         76.28         80.47         3.15 o                         
  -3   7   3         38.28         40.00         1.63 o                         
  -2   7   3        379.12        373.17         2.95 o                         
  -1   7   3         21.59         22.32         1.93 o                         
   0   7   3        254.91        251.99         2.84 o                         
   1   7   3         93.80         85.12         2.13 o                         
   2   7   3         19.69         17.70         2.32 o                         
   3   7   3          4.06          3.82         2.68 o                         
   4   7   3          5.93          6.14         1.95 o                         
   5   7   3          0.09          1.29         2.97 o                         
  -5   8   3          0.07          1.84         1.81 o                         
  -4   8   3         14.13         15.65         1.96 o                         
  -3   8   3         44.94         42.89         1.96 o                         
  -2   8   3          0.70          2.40         1.60 o                         
  -1   8   3        105.98        108.72         1.91 o                         
   0   8   3         17.83         11.94         1.57 o                         
   1   8   3         14.11         11.70         1.70 o                         
   2   8   3          7.81          6.65         2.14 o                         
   3   8   3         20.95         21.70         2.05 o                         
   4   8   3          7.44          7.66         4.00 o                         
  -5   9   3          0.39          1.66         2.02 o                         
  -4   9   3          2.45          3.63         1.64 o                         
  -3   9   3         82.57         88.28         1.95 o                         
  -2   9   3         39.26         41.82         1.66 o                         
  -1   9   3         15.86         15.47         1.34 o                         
   0   9   3          8.85          9.03         1.56 o                         
   1   9   3          1.55          2.43         1.59 o                         
   2   9   3         37.38         45.12         2.32 o                         
   3   9   3         28.35         26.80         4.07 o                         
   4   9   3         34.12         32.74         2.97 o                         
  -5  10   3          1.54          1.91         1.87 o                         
  -4  10   3          5.78          4.93         1.73 o                         
  -3  10   3         78.25         74.94         3.52 o                         
  -2  10   3        134.34        126.02         3.87 o                         
  -1  10   3        281.50        267.74         3.62 o                         
   0  10   3         31.90         30.73         1.64 o                         
   1  10   3         49.44         53.96         1.70 o                         
   2  10   3          5.18          4.96         1.50 o                         
   3  10   3         43.41         46.59         2.42 o                         
   4  10   3          7.98          9.76         2.83 o                         
  -4  11   3         10.88         12.61         1.79 o                         
  -3  11   3          4.90          7.06         1.81 o                         
  -2  11   3        253.85        234.42         3.27 o                         
  -1  11   3         38.40         37.98         1.62 o                         
   0  11   3         50.63         45.91         1.68 o                         
   1  11   3         30.86         36.44         1.73 o                         
   2  11   3          0.02          0.42         1.68 o                         
   3  11   3         16.54         15.23         1.90 o                         
   4  11   3         19.74         17.25         2.19 o                         
  -4  12   3          0.78          2.85         1.78 o                         
  -3  12   3          0.01          0.57         1.63 o                         
  -2  12   3        103.99         99.27         2.01 o                         
  -1  12   3          1.75          2.79         1.44 o                         
   0  12   3        207.28        216.54         2.24 o                         
   1  12   3         59.36         61.45         1.83 o                         
   2  12   3         80.33         73.13         2.29 o                         
   3  12   3          7.84          6.46         1.90 o                         
   4  12   3          0.00          1.88         2.30 o                         
  -4  13   3         18.54         15.57         1.71 o                         
  -3  13   3          3.44          4.29         1.52 o                         
  -2  13   3          5.49          7.07         1.63 o                         
  -1  13   3          1.15          0.80         1.48 o                         
   0  13   3          1.78          2.47         1.59 o                         
   1  13   3        133.27        133.28         2.93 o                         
   2  13   3          5.29          5.53         1.66 o                         
   3  13   3          3.90          3.27         2.59 o                         
   4  13   3          0.30          0.13         4.14 o                         
  -4  14   3         14.30         18.50         1.71 o                         
  -3  14   3          0.23          2.32         1.53 o                         
  -2  14   3          9.72          9.53         1.64 o                         
  -1  14   3         21.39         18.65         1.44 o                         
   0  14   3         34.63         34.31         1.92 o                         
   1  14   3          3.53          3.91         1.47 o                         
   2  14   3          0.05          0.65         1.39 o                         
   3  14   3          0.00          1.03         2.68 o                         
   4  14   3          1.63          1.33         2.30 o                         
  -4  15   3         16.06         15.74         1.94 o                         
  -3  15   3          1.84          3.53         1.68 o                         
  -2  15   3         28.87         29.42         1.67 o                         
  -1  15   3        110.75        106.44         3.71 o                         
   0  15   3         94.33         95.22         2.07 o                         
   1  15   3         63.16         59.41         2.06 o                         
   2  15   3          0.15          1.13         1.43 o                         
   3  15   3          0.35          3.91         2.11 o                         
  -3  16   3          4.38          5.97         1.91 o                         
  -2  16   3         29.35         29.83         1.93 o                         
  -1  16   3          7.44          7.37         1.69 o                         
   0  16   3          0.40          1.47         1.74 o                         
   1  16   3          5.17          6.09         1.48 o                         
   2  16   3          0.29          2.43         1.51 o                         
   3  16   3          0.03          2.55         2.27 o                         
  -3  17   3         10.60         12.34         1.67 o                         
  -2  17   3          3.16          5.42         1.98 o                         
  -1  17   3          3.67          5.11         1.69 o                         
   0  17   3          0.22          1.69         1.44 o                         
   1  17   3          0.55          1.10         1.67 o                         
   2  17   3          8.18          6.74         1.72 o                         
   3  17   3          0.13          0.42         2.02 o                         
  -3  18   3          5.20          7.04         1.87 o                         
  -2  18   3          4.54          4.87         1.59 o                         
  -1  18   3          0.34          2.08         1.46 o                         
   0  18   3          1.84          2.94         1.81 o                         
   1  18   3          0.06          0.60         1.46 o                         
   2  18   3          0.79          1.87         1.54 o                         
  -2  19   3         11.11         10.37         1.56 o                         
  -1  19   3          0.08          0.28         1.54 o                         
   0  19   3         10.43         13.65         1.66 o                         
   1  19   3          4.16          8.29         1.73 o                         
   2  19   3          0.63          0.91         1.67 o                         
  -2  20   3          4.11          5.19         1.70 o                         
  -1  20   3          7.49          9.97         1.81 o                         
   0  20   3         27.90         30.16         1.71 o                         
   1  20   3          3.54          3.63         1.78 o                         
  -1  21   3          3.40          5.93         1.73 o                         
   0  21   3         12.33         12.10         1.60 o                         
   1  21   3         13.36         10.30         1.75 o                         
  -4   0   4         19.53         22.86         2.63 o                         
  -2   0   4         31.00         35.79         2.35 o                         
   0   0   4       1213.50       1104.60        21.19 o                         
   2   0   4        670.34        642.71         7.59 o                         
   4   0   4        150.26        156.73         8.08 o                         
  -5   1   4          3.90          5.99         1.64 o                         
  -4   1   4          9.01         11.94         2.12 o                         
  -3   1   4          1.12          3.26         1.56 o                         
  -2   1   4        480.00        509.09        18.66 o                         
  -1   1   4        191.82        173.09         2.72 o                         
   0   1   4         77.50         71.93         2.64 o                         
   1   1   4        404.80        412.38         4.78 o                         
   2   1   4          0.29          0.68         1.92 o                         
   3   1   4          1.03          1.78         1.97 o                         
   4   1   4        185.34        195.50         3.75 o                         
   5   1   4         41.33         38.92         2.98 o                         
  -5   2   4         15.42         16.76         2.33 o                         
  -4   2   4         23.04         25.06         1.73 o                         
  -3   2   4         34.88         38.10         1.72 o                         
  -2   2   4        155.55        166.72         2.99 o                         
  -1   2   4       1708.58       1644.49        10.32 o                         
   0   2   4         15.36         16.75         1.73 o                         
   1   2   4         67.17         57.72         2.76 o                         
   2   2   4        308.76        315.14         4.17 o                         
   3   2   4         31.42         26.98         2.34 o                         
   4   2   4          0.09          1.49         2.50 o                         
   5   2   4         11.07         12.69         3.07 o                         
  -5   3   4          2.99          3.45         2.01 o                         
  -4   3   4         29.13         28.04         1.60 o                         
  -3   3   4         92.47         98.81         2.57 o                         
  -2   3   4        301.79        300.53         5.72 o                         
  -1   3   4        461.21        473.35         9.18 o                         
   0   3   4        254.26        239.63         3.62 o                         
   1   3   4          3.63          6.74         2.14 o                         
   2   3   4          1.52          1.36         2.04 o                         
   3   3   4         54.19         52.30         3.45 o                         
   4   3   4        118.63        115.89         3.32 o                         
   5   3   4         36.86         36.10         3.37 o                         
  -5   4   4          0.06          2.43         1.82 o                         
  -4   4   4         80.11         84.00         2.41 o                         
  -3   4   4          6.24          3.46         1.36 o                         
  -2   4   4         60.79         62.80         2.04 o                         
  -1   4   4         50.22         47.10         1.70 o                         
   0   4   4        683.62        675.39         9.07 o                         
   1   4   4        570.13        587.43         4.23 o                         
   2   4   4         93.32         85.05         2.75 o                         
   3   4   4         58.32         61.92         2.93 o                         
   4   4   4         19.96         18.00         2.73 o                         
   5   4   4         10.65          6.99         3.17 o                         
  -5   5   4          1.68          2.04         1.51 o                         
  -4   5   4         79.32         87.59         2.75 o                         
  -3   5   4         75.57         76.19         2.07 o                         
  -2   5   4        438.03        379.83         6.93 o                         
  -1   5   4          3.41          5.12         1.58 o                         
   0   5   4        621.86        613.68         7.53 o                         
   1   5   4         55.22         55.80         1.97 o                         
   2   5   4        392.15        388.44         9.11 o                         
   3   5   4        120.71        113.67         2.98 o                         
   4   5   4          2.91          1.68         2.25 o                         
   5   5   4          4.28          7.18         3.03 o                         
  -5   6   4          3.29          5.86         1.84 o                         
  -4   6   4         10.84         14.95         1.91 o                         
  -3   6   4         64.16         65.24         1.73 o                         
  -2   6   4         19.27         21.24         1.88 o                         
  -1   6   4        615.51        599.17         6.91 o                         
   0   6   4        776.23        750.29        11.59 o                         
   1   6   4         72.67         69.06         2.32 o                         
   2   6   4         44.92         44.46         2.93 o                         
   3   6   4       1016.40       1005.20         5.95 o                         
   4   6   4          0.24          0.91         2.68 o                         
  -5   7   4         15.20         19.08         2.12 o                         
  -4   7   4          0.37          3.02         1.68 o                         
  -3   7   4         81.67         82.36         2.04 o                         
  -2   7   4        201.42        191.87         2.34 o                         
  -1   7   4          0.28          0.80         1.45 o                         
   0   7   4        321.40        330.94         3.33 o                         
   1   7   4        147.11        137.30         2.33 o                         
   2   7   4        109.19        107.53         2.92 o                         
   3   7   4         35.40         39.79         2.88 o                         
   4   7   4         41.79         40.66         3.02 o                         
  -5   8   4          6.70          7.20         2.09 o                         
  -4   8   4         44.81         49.06         2.03 o                         
  -3   8   4        272.00        255.10         6.96 o                         
  -2   8   4          0.09          2.77         1.59 o                         
  -1   8   4        342.63        314.49         6.74 o                         
   0   8   4        426.66        440.31         7.49 o                         
   1   8   4         28.26         28.59         1.74 o                         
   2   8   4         11.79         11.10         2.68 o                         
   3   8   4          9.45         12.79         2.64 o                         
   4   8   4          0.02          3.55         2.15 o                         
  -5   9   4          0.82          0.75         2.09 o                         
  -4   9   4         13.22         13.11         1.67 o                         
  -3   9   4        196.29        198.59         4.62 o                         
  -2   9   4         62.49         59.62         1.68 o                         
  -1   9   4        226.95        218.36         2.15 o                         
   0   9   4         35.05         34.54         1.53 o                         
   1   9   4        122.14        126.42         2.23 o                         
   2   9   4        167.29        166.83         5.45 o                         
   3   9   4         37.80         36.19         3.52 o                         
   4   9   4          0.06          0.72         3.11 o                         
  -4  10   4          0.02         -0.02         1.74 o                         
  -3  10   4         19.51         19.38         1.68 o                         
  -2  10   4         34.35         32.71         1.77 o                         
  -1  10   4        119.97        118.96         1.93 o                         
   0  10   4          1.37          1.51         1.59 o                         
   1  10   4         39.01         39.12         1.92 o                         
   2  10   4        463.81        458.62         3.60 o                         
   3  10   4          0.55          2.07         3.93 o                         
   4  10   4          4.87          7.55         2.98 o                         
  -4  11   4          1.55          2.40         1.51 o                         
  -3  11   4          1.49          2.54         1.61 o                         
  -2  11   4         11.66          8.91         1.33 o                         
  -1  11   4          0.21          1.53         1.50 o                         
   0  11   4          7.16          6.43         1.50 o                         
   1  11   4        342.08        336.31         5.92 o                         
   2  11   4          0.51          2.62         1.80 o                         
   3  11   4          0.02          2.84         2.49 o                         
   4  11   4         28.47         29.32         3.17 o                         
  -4  12   4          0.65          0.74         1.68 o                         
  -3  12   4          1.00          0.23         1.45 o                         
  -2  12   4         68.62         61.39         1.76 o                         
  -1  12   4         15.67         16.30         1.47 o                         
   0  12   4         91.41         81.94         3.33 o                         
   1  12   4         20.15         23.08         1.59 o                         
   2  12   4         59.94         62.38         1.91 o                         
   3  12   4          0.68          2.82         2.12 o                         
   4  12   4          8.03         10.14         2.45 o                         
  -4  13   4          0.15         -0.35         1.96 o                         
  -3  13   4         11.65         13.40         1.76 o                         
  -2  13   4          3.28          1.62         1.29 o                         
  -1  13   4         69.34         70.75         1.95 o                         
   0  13   4         49.90         48.82         1.66 o                         
   1  13   4        208.67        209.65         4.27 o                         
   2  13   4         47.25         44.44         1.94 o                         
   3  13   4          1.79          2.50         2.14 o                         
   4  13   4          6.97         10.86         3.17 o                         
  -4  14   4          2.50          3.13         2.06 o                         
  -3  14   4          6.73          8.25         1.56 o                         
  -2  14   4        190.44        183.50         2.19 o                         
  -1  14   4        135.78        131.95         3.17 o                         
   0  14   4         33.82         34.28         1.64 o                         
   1  14   4         16.49         16.02         1.93 o                         
   2  14   4         75.05         70.30         1.96 o                         
   3  14   4          3.12          4.14         2.78 o                         
  -4  15   4          1.31          5.44         1.89 o                         
  -3  15   4          4.89          3.88         1.55 o                         
  -2  15   4         18.00         22.14         1.77 o                         
  -1  15   4        459.39        466.17         9.77 o                         
   0  15   4          0.89          0.16         1.32 o                         
   1  15   4         38.70         41.91         1.65 o                         
   2  15   4         53.35         54.52         1.97 o                         
   3  15   4          8.45          6.17         2.25 o                         
  -3  16   4          1.45          4.67         1.70 o                         
  -2  16   4          9.76         10.72         1.49 o                         
  -1  16   4         11.00         13.39         1.61 o                         
   0  16   4        108.39        106.19         3.04 o                         
   1  16   4         43.53         45.80         2.66 o                         
   2  16   4          5.89          6.44         1.73 o                         
   3  16   4          0.00         -0.27         2.42 o                         
  -3  17   4          3.56          1.72         1.60 o                         
  -2  17   4         13.67         14.54         1.75 o                         
  -1  17   4         43.44         45.54         3.09 o                         
   0  17   4         79.22         85.37         3.21 o                         
   1  17   4          5.28          4.45         1.91 o                         
   2  17   4          6.21          7.77         1.60 o                         
  -3  18   4          0.62          2.10         1.57 o                         
  -2  18   4          0.07          1.75         1.53 o                         
  -1  18   4         51.68         49.48         2.27 o                         
   0  18   4        158.42        176.54         3.67 o                         
   1  18   4          0.08         -0.21         1.54 o                         
   2  18   4          1.04          0.51         1.67 o                         
  -2  19   4          0.16         -0.82         1.54 o                         
  -1  19   4          0.03          0.50         1.63 o                         
   0  19   4          3.49          5.10         1.43 o                         
   1  19   4          2.50          3.41         1.74 o                         
   2  19   4          0.19          0.30         2.08 o                         
  -2  20   4          0.09          0.93         1.56 o                         
  -1  20   4          9.98         11.69         2.07 o                         
   0  20   4         17.12         19.44         1.75 o                         
   1  20   4          0.21          0.55         1.82 o                         
   0  21   4         12.12         11.69         1.69 o                         
  -5   0   5          0.98          1.44         2.87 o                         
  -3   0   5         54.75         51.33         2.10 o                         
  -1   0   5         16.18         15.66         2.29 o                         
   1   0   5       1154.69       1122.16         7.81 o                         
   3   0   5         18.36         19.91         3.22 o                         
  -5   1   5        194.44        196.64         4.46 o                         
  -4   1   5         17.12         16.76         1.41 o                         
  -3   1   5         59.29         55.75         1.88 o                         
  -2   1   5        207.45        204.94         8.63 o                         
  -1   1   5         35.36         36.90         2.04 o                         
   0   1   5         35.47         36.41         2.07 o                         
   1   1   5       1143.54       1142.33        20.28 o                         
   2   1   5         95.25        102.21         2.99 o                         
   3   1   5         37.67         33.42         2.35 o                         
   4   1   5         14.43         16.44         2.40 o                         
  -5   2   5         15.81         15.06         1.92 o                         
  -4   2   5         64.31         66.08         1.78 o                         
  -3   2   5         12.50         17.70         1.53 o                         
  -2   2   5        169.38        183.15         6.32 o                         
  -1   2   5         66.56         68.63         2.06 o                         
   0   2   5          0.74          0.68         1.73 o                         
   1   2   5         83.34         85.59         2.73 o                         
   2   2   5        247.54        253.91         5.66 o                         
   3   2   5          1.73          2.87         2.20 o                         
   4   2   5         13.40         12.72         3.05 o                         
  -5   3   5          3.06          3.42         2.28 o                         
  -4   3   5         29.33         28.40         1.80 o                         
  -3   3   5         22.79         26.19         1.58 o                         
  -2   3   5          0.04         -1.14         1.42 o                         
  -1   3   5        457.96        461.04         8.83 o                         
   0   3   5        187.00        170.69         2.49 o                         
   1   3   5         70.87         69.77         2.37 o                         
   2   3   5        254.17        278.44         3.60 o                         
   3   3   5        107.63        101.67         3.22 o                         
   4   3   5         83.38         85.79         3.37 o                         
  -5   4   5          0.13          1.54         1.58 o                         
  -4   4   5         15.31         17.56         1.62 o                         
  -3   4   5        232.65        243.14         4.49 o                         
  -2   4   5         38.12         44.70         1.77 o                         
  -1   4   5        980.26        973.65        19.20 o                         
   0   4   5        597.74        568.71        14.10 o                         
   1   4   5        497.96        513.83         8.99 o                         
   2   4   5          0.43          2.21         2.54 o                         
   3   4   5        116.23        125.26         3.31 o                         
   4   4   5          7.63          7.19         2.88 o                         
  -5   5   5          0.53          2.25         1.78 o                         
  -4   5   5        332.40        335.13         8.47 o                         
  -3   5   5          9.61         12.27         1.32 o                         
  -2   5   5         39.87         45.87         2.31 o                         
  -1   5   5        307.34        341.75         6.08 o                         
   0   5   5         11.80         12.02         1.98 o                         
   1   5   5         35.09         37.31         2.05 o                         
   2   5   5          5.23          4.56         2.32 o                         
   3   5   5         13.33         15.04         2.38 o                         
   4   5   5          0.23          0.62         2.83 o                         
  -5   6   5          7.92          6.84         2.12 o                         
  -4   6   5          0.19          1.99         1.88 o                         
  -3   6   5         69.56         71.81         2.87 o                         
  -2   6   5         10.84         11.46         1.50 o                         
  -1   6   5        268.39        286.79         4.20 o                         
   0   6   5         53.22         52.28         1.83 o                         
   1   6   5         18.07         18.44         1.76 o                         
   2   6   5         38.43         36.61         2.83 o                         
   3   6   5        165.94        164.98         8.63 o                         
   4   6   5          0.93          1.94         2.22 o                         
  -5   7   5          3.47          4.19         1.66 o                         
  -4   7   5         10.45          9.48         1.56 o                         
  -3   7   5         25.23         27.03         1.91 o                         
  -2   7   5          0.17          0.11         1.55 o                         
  -1   7   5        332.83        344.29         6.49 o                         
   0   7   5        560.01        606.02         5.12 o                         
   1   7   5         12.22         11.53         1.79 o                         
   2   7   5         86.73         84.75         3.07 o                         
   3   7   5         53.54         52.87         3.24 o                         
   4   7   5          8.69         11.80         2.93 o                         
  -5   8   5          1.07          1.39         1.74 o                         
  -4   8   5          0.22          2.82         1.51 o                         
  -3   8   5        444.87        426.69         9.11 o                         
  -2   8   5         18.95         15.62         1.51 o                         
  -1   8   5         91.52         91.08         2.30 o                         
   0   8   5        394.15        408.90         5.56 o                         
   1   8   5         51.90         52.72         1.74 o                         
   2   8   5        153.65        147.89         3.37 o                         
   3   8   5         80.63         84.95         6.28 o                         
   4   8   5         15.43         14.70         2.42 o                         
  -5   9   5          1.32          2.88         1.95 o                         
  -4   9   5          0.12          2.54         1.74 o                         
  -3   9   5          5.43          6.54         1.44 o                         
  -2   9   5         46.95         49.14         1.58 o                         
  -1   9   5          7.37          9.84         1.71 o                         
   0   9   5        270.99        263.16         3.34 o                         
   1   9   5          0.78          2.61         1.40 o                         
   2   9   5         90.88         93.00         2.90 o                         
   3   9   5         51.28         49.88         2.42 o                         
   4   9   5         11.02          7.45         2.98 o                         
  -4  10   5          6.67          9.64         1.61 o                         
  -3  10   5        105.77        100.37         1.94 o                         
  -2  10   5         28.53         27.87         1.71 o                         
  -1  10   5        203.13        200.98         4.98 o                         
   0  10   5        110.55        114.37         2.37 o                         
   1  10   5         74.76         69.93         1.86 o                         
   2  10   5        205.45        203.49         3.79 o                         
   3  10   5          2.05          3.21         2.68 o                         
   4  10   5         18.30         15.19         2.97 o                         
  -4  11   5          4.07          3.75         1.94 o                         
  -3  11   5        152.76        143.15         2.85 o                         
  -2  11   5        880.86        858.99        16.12 o                         
  -1  11   5          0.05          0.51         1.56 o                         
   0  11   5          3.29          0.95         1.40 o                         
   1  11   5         68.97         74.91         1.76 o                         
   2  11   5          0.00          2.18         2.18 o                         
   3  11   5         11.55         15.17         2.73 o                         
   4  11   5          0.24         -0.28         2.93 o                         
  -4  12   5          7.07          6.62         1.64 o                         
  -3  12   5         18.66         17.89         1.78 o                         
  -2  12   5        441.57        437.51         5.71 o                         
  -1  12   5         28.38         29.01         1.42 o                         
   0  12   5         38.54         33.54         1.75 o                         
   1  12   5          2.53          3.66         1.66 o                         
   2  12   5         63.03         64.31         2.83 o                         
   3  12   5          1.88          3.18         1.95 o                         
  -4  13   5          2.61          3.19         1.82 o                         
  -3  13   5          4.70          7.07         2.07 o                         
  -2  13   5         80.91         81.54         2.59 o                         
  -1  13   5         53.31         56.16         1.66 o                         
   0  13   5         25.39         25.72         1.68 o                         
   1  13   5        477.90        462.84         9.60 o                         
   2  13   5          1.06          1.38         1.82 o                         
   3  13   5          0.20          2.97         2.64 o                         
  -4  14   5          9.11         10.27         1.78 o                         
  -3  14   5         11.29          8.35         1.48 o                         
  -2  14   5         13.00         10.66         1.64 o                         
  -1  14   5          0.00          0.98         1.38 o                         
   0  14   5         27.91         30.15         1.89 o                         
   1  14   5        104.20         99.05         2.89 o                         
   2  14   5          8.49          5.82         1.63 o                         
   3  14   5          5.51          5.22         2.35 o                         
  -3  15   5          8.43          8.21         1.59 o                         
  -2  15   5          0.62          2.88         1.61 o                         
  -1  15   5        144.99        143.66         1.94 o                         
   0  15   5         46.50         44.54         1.74 o                         
   1  15   5         36.71         35.93         1.62 o                         
   2  15   5         17.54         18.12         1.93 o                         
   3  15   5          1.08         -2.35         2.35 o                         
  -3  16   5          9.27          6.84         1.73 o                         
  -2  16   5          9.51         12.08         1.69 o                         
  -1  16   5         49.45         50.22         1.72 o                         
   0  16   5         70.96         72.66         1.94 o                         
   1  16   5         18.45         17.16         1.62 o                         
   2  16   5          0.28          2.70         1.76 o                         
   3  16   5          4.62          3.57         3.02 o                         
  -3  17   5         23.21         19.91         1.99 o                         
  -2  17   5          2.68          3.95         1.69 o                         
  -1  17   5         73.28         81.95         2.59 o                         
   0  17   5          6.36          6.08         1.89 o                         
   1  17   5         13.32         15.16         2.76 o                         
   2  17   5          7.71          8.58         2.11 o                         
  -2  18   5          0.00         -0.16         1.82 o                         
  -1  18   5         13.07         15.58         2.02 o                         
   0  18   5         10.51         11.55         1.79 o                         
   1  18   5          0.72          0.08         1.60 o                         
   2  18   5          0.51          1.33         1.67 o                         
  -2  19   5          0.00         -0.78         1.86 o                         
  -1  19   5          6.04          8.44         1.70 o                         
   0  19   5         70.29         73.06         2.41 o                         
   1  19   5          0.19          1.32         1.80 o                         
  -1  20   5         17.88         20.97         2.08 o                         
   0  20   5         54.35         51.71         2.11 o                         
   1  20   5          0.47          1.88         1.69 o                         
  -4   0   6          6.99          7.05         2.21 o                         
  -2   0   6        536.86        539.15        29.06 o                         
   0   0   6        146.24        138.16         3.87 o                         
   2   0   6          1.76          1.34         2.43 o                         
   4   0   6        124.81        113.65         9.66 o                         
  -5   1   6          0.07          0.09         1.63 o                         
  -4   1   6          0.54          1.56         1.51 o                         
  -3   1   6          7.44          9.82         1.53 o                         
  -2   1   6        829.15        853.98        23.41 o                         
  -1   1   6          0.93          1.74         1.43 o                         
   0   1   6        614.60        580.20        12.57 o                         
   1   1   6          4.82          7.05         1.81 o                         
   2   1   6         22.83         20.18         1.90 o                         
   3   1   6          5.03          3.42         1.92 o                         
   4   1   6         37.49         40.30         2.76 o                         
  -5   2   6         34.22         36.25         2.07 o                         
  -4   2   6         36.18         35.90         1.62 o                         
  -3   2   6        114.74        118.82         3.62 o                         
  -2   2   6        235.05        265.10         4.81 o                         
  -1   2   6          4.63          3.28         1.24 o                         
   0   2   6         28.79         27.51         1.60 o                         
   1   2   6          5.87          5.16         2.10 o                         
   2   2   6          5.49          7.06         1.89 o                         
   3   2   6          1.22          3.22         2.37 o                         
   4   2   6          0.25          1.55         2.92 o                         
  -5   3   6          0.00          1.24         1.75 o                         
  -4   3   6          2.67          3.68         1.54 o                         
  -3   3   6          5.74          4.32         1.42 o                         
  -2   3   6          4.88          5.60         1.42 o                         
  -1   3   6       1228.38       1250.23        20.79 o                         
   0   3   6         80.26         92.81         2.33 o                         
   1   3   6        157.90        181.10         5.48 o                         
   2   3   6         20.45         20.77         2.09 o                         
   3   3   6          0.12          2.07         2.64 o                         
   4   3   6         10.30          8.10         2.98 o                         
  -5   4   6         11.45         11.85         1.84 o                         
  -4   4   6         51.02         52.51         2.23 o                         
  -3   4   6         56.94         61.86         1.65 o                         
  -2   4   6         77.41         71.87         1.64 o                         
  -1   4   6          4.94          6.55         1.44 o                         
   0   4   6       1078.47       1100.52         7.54 o                         
   1   4   6         17.04         11.70         1.87 o                         
   2   4   6         19.17         17.68         2.21 o                         
   3   4   6         63.01         61.24         3.02 o                         
   4   4   6          1.12          1.68         2.73 o                         
  -5   5   6          1.92          1.87         2.05 o                         
  -4   5   6        205.34        203.47         5.42 o                         
  -3   5   6         10.56         13.62         1.95 o                         
  -2   5   6         31.64         31.73         2.17 o                         
  -1   5   6        268.33        258.22         3.74 o                         
   0   5   6          2.72          5.14         1.54 o                         
   1   5   6        117.99        122.26         3.09 o                         
   2   5   6         78.84         74.96         2.25 o                         
   3   5   6         22.15         19.41         2.88 o                         
   4   5   6          0.01         -0.62         2.83 o                         
  -5   6   6          7.87          9.85         2.07 o                         
  -4   6   6          0.09         -0.49         1.59 o                         
  -3   6   6        210.67        215.51         2.24 o                         
  -2   6   6          0.04         -0.09         1.32 o                         
  -1   6   6          1.62          4.09         1.46 o                         
   0   6   6        102.09        110.95         2.64 o                         
   1   6   6          0.55          2.92         1.55 o                         
   2   6   6         17.00         16.85         1.95 o                         
   3   6   6        141.44        131.54         3.37 o                         
   4   6   6          7.09          8.24         2.45 o                         
  -5   7   6          1.34          0.86         1.84 o                         
  -4   7   6         11.77         13.31         1.65 o                         
  -3   7   6         10.62         11.59         1.73 o                         
  -2   7   6          0.47         -0.35         1.33 o                         
  -1   7   6         11.86         11.99         1.63 o                         
   0   7   6         50.73         52.49         1.81 o                         
   1   7   6         42.92         42.69         1.86 o                         
   2   7   6        144.14        136.90         2.89 o                         
   3   7   6         11.15         10.08         1.90 o                         
   4   7   6         12.27         12.47         2.97 o                         
  -5   8   6         15.49         14.75         2.01 o                         
  -4   8   6         89.05         90.09         2.49 o                         
  -3   8   6        246.54        248.51         8.56 o                         
  -2   8   6         38.62         35.88         1.51 o                         
  -1   8   6         91.94         93.36         1.93 o                         
   0   8   6        174.95        177.74         2.18 o                         
   1   8   6         43.76         44.40         1.79 o                         
   2   8   6          1.12         -0.37         2.15 o                         
   3   8   6          0.26          0.48         1.85 o                         
   4   8   6          3.45          4.35         3.03 o                         
  -4   9   6          7.46          6.29         1.60 o                         
  -3   9   6         63.45         59.43         2.97 o                         
  -2   9   6         80.79         80.23         2.55 o                         
  -1   9   6          3.53          6.51         1.60 o                         
   0   9   6         96.91         98.86         1.88 o                         
   1   9   6          0.02          1.01         1.42 o                         
   2   9   6        237.43        256.73         3.66 o                         
   3   9   6          0.74          4.49         2.83 o                         
   4   9   6          1.88          0.36         2.04 o                         
  -4  10   6          0.09          2.15         1.56 o                         
  -3  10   6         15.04         13.45         1.33 o                         
  -2  10   6          5.06          6.07         1.44 o                         
  -1  10   6        118.18        119.47         1.93 o                         
   0  10   6          5.68          7.13         1.19 o                         
   1  10   6        250.37        249.88         6.20 o                         
   2  10   6        140.48        136.61         5.38 o                         
   3  10   6          2.00          4.37         4.42 o                         
   4  10   6          0.06          1.07         3.07 o                         
  -4  11   6          0.01          0.05         1.65 o                         
  -3  11   6          4.78          4.71         1.73 o                         
  -2  11   6          0.70          1.41         1.46 o                         
  -1  11   6          0.11          0.07         1.57 o                         
   0  11   6         21.95         22.11         1.69 o                         
   1  11   6        265.99        261.44         3.72 o                         
   2  11   6         42.47         45.71         1.98 o                         
   3  11   6          0.24          1.84         2.26 o                         
  -4  12   6          0.43          1.83         1.40 o                         
  -3  12   6          3.84          7.06         1.44 o                         
  -2  12   6         41.91         40.47         1.75 o                         
  -1  12   6          0.30         -0.13         1.42 o                         
   0  12   6          2.81          2.93         1.55 o                         
   1  12   6         29.26         30.86         1.82 o                         
   2  12   6          2.85          3.27         1.70 o                         
   3  12   6          4.18          5.98         2.78 o                         
  -4  13   6          2.09          4.77         1.79 o                         
  -3  13   6          4.65          4.73         1.68 o                         
  -2  13   6         13.57         13.64         1.55 o                         
  -1  13   6         19.43         16.50         1.55 o                         
   0  13   6         21.04         24.07         1.61 o                         
   1  13   6        129.73        130.55         2.52 o                         
   2  13   6          4.46          6.04         1.81 o                         
   3  13   6          1.37          3.47         2.32 o                         
  -4  14   6         12.53         12.88         1.93 o                         
  -3  14   6          3.01          4.94         1.36 o                         
  -2  14   6        155.58        155.02         3.62 o                         
  -1  14   6         10.85         11.41         1.57 o                         
   0  14   6         19.60         21.09         1.44 o                         
   1  14   6          1.46          3.86         1.54 o                         
   2  14   6          4.11          5.29         2.01 o                         
   3  14   6          5.50          6.65         2.35 o                         
  -3  15   6          0.06         -1.30         1.74 o                         
  -2  15   6         24.71         25.91         1.50 o                         
  -1  15   6        257.71        254.72         3.08 o                         
   0  15   6          8.16          9.60         1.92 o                         
   1  15   6         23.05         23.68         1.93 o                         
   2  15   6         30.53         29.07         1.84 o                         
   3  15   6          0.10          2.33         2.48 o                         
  -3  16   6         12.40         11.62         1.81 o                         
  -2  16   6          0.26          1.77         1.39 o                         
  -1  16   6          9.38         12.77         1.69 o                         
   0  16   6        229.19        228.89         7.21 o                         
   1  16   6          0.03          2.35         1.94 o                         
   2  16   6          1.82         -0.13         1.91 o                         
  -3  17   6          1.35          3.56         1.52 o                         
  -2  17   6          0.17          2.53         1.76 o                         
  -1  17   6         21.73         23.75         1.88 o                         
   0  17   6          8.00          4.60         1.77 o                         
   1  17   6          4.32          6.62         1.71 o                         
   2  17   6          6.81          9.51         2.26 o                         
  -2  18   6          0.99          0.23         1.43 o                         
  -1  18   6         13.68         14.76         1.81 o                         
   0  18   6         27.69         27.64         1.87 o                         
   1  18   6          0.01          0.11         1.62 o                         
  -1  19   6          8.84         10.33         2.08 o                         
   0  19   6          0.52         -0.37         1.54 o                         
   1  19   6          0.06          2.40         2.05 o                         
  -5   0   7          7.28          5.98         2.42 o                         
  -3   0   7         56.60         55.40         2.29 o                         
  -1   0   7         12.05          8.62         2.09 o                         
   1   0   7         69.30         78.75         3.12 o                         
   3   0   7          0.16          1.58         2.49 o                         
  -5   1   7         47.07         47.56         2.19 o                         
  -4   1   7         11.52         13.99         1.42 o                         
  -3   1   7          0.04          0.46         1.50 o                         
  -2   1   7         45.77         38.35         1.73 o                         
  -1   1   7        117.73        118.71         2.08 o                         
   0   1   7        123.37        132.67         2.41 o                         
   1   1   7          8.62         11.03         1.81 o                         
   2   1   7         22.54         24.00         1.89 o                         
   3   1   7          6.48          6.43         2.16 o                         
   4   1   7          2.54          3.97         3.55 o                         
  -5   2   7         32.43         30.70         1.90 o                         
  -4   2   7          9.67         10.04         1.63 o                         
  -3   2   7         25.81         27.14         1.51 o                         
  -2   2   7         21.53         20.50         1.49 o                         
  -1   2   7         26.36         26.96         1.48 o                         
   0   2   7         11.88         14.34         1.85 o                         
   1   2   7         42.98         35.12         1.74 o                         
   2   2   7          0.25          0.74         2.13 o                         
   3   2   7          0.31          0.41         2.01 o                         
   4   2   7          0.40         -0.10         2.83 o                         
  -5   3   7          0.61          3.78         1.45 o                         
  -4   3   7         21.14         21.28         1.53 o                         
  -3   3   7         68.91         61.60         1.87 o                         
  -2   3   7          0.62          3.03         1.51 o                         
  -1   3   7          8.54          5.81         1.51 o                         
   0   3   7         42.37         36.68         1.53 o                         
   1   3   7         49.13         45.77         2.04 o                         
   2   3   7         25.56         23.87         2.03 o                         
   3   3   7          0.00         -0.61         2.49 o                         
   4   3   7          0.22          1.69         3.05 o                         
  -5   4   7          0.06          3.38         1.84 o                         
  -4   4   7          6.26          5.95         1.89 o                         
  -3   4   7         80.84         81.24         3.35 o                         
  -2   4   7         13.75         12.42         1.43 o                         
  -1   4   7         29.15         31.85         1.56 o                         
   0   4   7          1.63          1.75         1.41 o                         
   1   4   7          4.70          3.70         1.82 o                         
   2   4   7          2.46          4.71         1.77 o                         
   3   4   7         20.13         22.99         2.73 o                         
   4   4   7         12.40         12.55         3.22 o                         
  -5   5   7          0.25         -2.02         2.08 o                         
  -4   5   7         88.38         86.50         4.26 o                         
  -3   5   7         40.21         40.37         1.56 o                         
  -2   5   7          0.53          0.06         1.46 o                         
  -1   5   7         52.57         50.33         1.50 o                         
   0   5   7          2.54          1.96         1.52 o                         
   1   5   7         44.94         43.93         1.81 o                         
   2   5   7          8.26          7.96         2.13 o                         
   3   5   7          1.07          2.93         2.68 o                         
   4   5   7          0.10          1.03         2.88 o                         
  -5   6   7          4.00          5.17         1.83 o                         
  -4   6   7         29.11         31.03         1.51 o                         
  -3   6   7          3.73          5.69         1.55 o                         
  -2   6   7         57.53         54.73         3.19 o                         
  -1   6   7          9.02         12.64         1.38 o                         
   0   6   7         45.36         43.63         1.75 o                         
   1   6   7          1.63          2.37         1.58 o                         
   2   6   7          0.16          1.79         1.66 o                         
   3   6   7         30.98         33.00         2.91 o                         
   4   6   7          1.17          1.23         2.83 o                         
  -4   7   7         27.68         27.69         1.88 o                         
  -3   7   7          7.76         12.16         1.53 o                         
  -2   7   7          8.79          9.59         1.48 o                         
  -1   7   7         57.11         57.28         1.65 o                         
   0   7   7         63.37         69.83         2.47 o                         
   1   7   7          1.89          3.00         1.88 o                         
   2   7   7         51.91         54.66         3.31 o                         
   3   7   7          2.29          0.89         2.17 o                         
   4   7   7          5.93          8.98         2.83 o                         
  -4   8   7          0.29         -0.27         2.35 o                         
  -3   8   7          9.57          9.58         1.66 o                         
  -2   8   7          6.76          7.75         1.40 o                         
  -1   8   7         70.95         70.38         1.63 o                         
   0   8   7         27.09         27.77         1.52 o                         
   1   8   7         84.19         78.54         1.91 o                         
   2   8   7         68.88         67.86         2.83 o                         
   3   8   7         20.50         18.70         2.88 o                         
   4   8   7          0.52          2.33         3.06 o                         
  -4   9   7          2.56          3.94         1.57 o                         
  -3   9   7         14.21         14.04         1.40 o                         
  -2   9   7          1.62          2.74         1.35 o                         
  -1   9   7         22.56         23.60         1.51 o                         
   0   9   7          3.58          4.03         1.34 o                         
   1   9   7         52.94         54.62         1.79 o                         
   2   9   7          7.33          6.97         2.25 o                         
   3   9   7          8.57         13.46         2.93 o                         
  -4  10   7          8.58         10.57         1.97 o                         
  -3  10   7         40.52         35.79         1.78 o                         
  -2  10   7         14.75         13.55         1.41 o                         
  -1  10   7          1.57          1.87         1.36 o                         
   0  10   7         45.63         48.24         2.17 o                         
   1  10   7         14.40         14.66         1.90 o                         
   2  10   7         33.94         39.00         4.28 o                         
   3  10   7          0.39          0.14         4.14 o                         
  -4  11   7          7.55         11.21         1.52 o                         
  -3  11   7         15.13         15.16         1.61 o                         
  -2  11   7         30.49         30.22         2.33 o                         
  -1  11   7         10.59         11.56         1.49 o                         
   0  11   7         41.19         43.63         1.98 o                         
   1  11   7          0.02          2.27         1.56 o                         
   2  11   7          0.97         -1.34         2.32 o                         
   3  11   7          0.00          1.30         3.45 o                         
  -4  12   7          1.86          1.27         2.07 o                         
  -3  12   7          5.63          7.87         1.63 o                         
  -2  12   7         63.32         57.67         1.58 o                         
  -1  12   7         10.83         11.08         1.46 o                         
   0  12   7          0.95          1.05         1.66 o                         
   1  12   7          0.14          0.85         1.55 o                         
   2  12   7          9.21         11.08         1.84 o                         
   3  12   7          1.45          2.49         2.83 o                         
  -4  13   7          1.78          0.69         1.70 o                         
  -3  13   7          4.36          4.85         1.53 o                         
  -2  13   7          9.64          9.40         1.63 o                         
  -1  13   7         32.18         35.93         1.76 o                         
   0  13   7         18.78         18.53         2.09 o                         
   1  13   7         51.23         50.66         1.72 o                         
   2  13   7          4.80          6.01         1.75 o                         
   3  13   7          0.51          4.40         2.35 o                         
  -3  14   7         10.73          8.97         1.93 o                         
  -2  14   7          0.01          1.72         2.63 o                         
  -1  14   7         20.38         21.08         1.73 o                         
   0  14   7         35.89         35.95         2.13 o                         
   1  14   7         11.51         14.56         1.60 o                         
   2  14   7         20.55         23.21         2.42 o                         
  -3  15   7          1.98          3.46         1.98 o                         
  -2  15   7          3.01          1.48         1.93 o                         
  -1  15   7          3.23          3.50         1.67 o                         
   0  15   7         28.31         28.34         1.72 o                         
   1  15   7          2.09          3.52         1.93 o                         
   2  15   7          0.95          2.45         1.93 o                         
  -3  16   7          0.00          0.01         1.53 o                         
  -2  16   7          0.38          2.54         1.75 o                         
  -1  16   7          3.94          6.73         1.66 o                         
   0  16   7         77.49         73.38         3.31 o                         
   1  16   7          9.56         11.59         1.91 o                         
   2  16   7          3.56          5.86         2.06 o                         
  -2  17   7          0.69          2.61         1.47 o                         
  -1  17   7         26.73         26.43         2.65 o                         
   0  17   7          5.42          6.23         1.69 o                         
   1  17   7         25.38         27.10         2.59 o                         
  -2  18   7          0.52          1.44         1.54 o                         
  -1  18   7          2.24          4.61         1.80 o                         
   0  18   7          3.93          4.75         1.87 o                         
   1  18   7          2.38          3.19         1.63 o                         
  -1  19   7          7.14          8.90         1.76 o                         
   0  19   7          7.07          6.05         1.70 o                         
  -4   0   8          1.12          0.19         2.09 o                         
  -2   0   8        113.55         99.02         4.00 o                         
   0   0   8         76.50         70.17         2.55 o                         
   2   0   8         53.61         55.84         3.07 o                         
   4   0   8          3.17          0.61         4.14 o                         
  -5   1   8          0.19          2.22         1.71 o                         
  -4   1   8          0.27         -0.15         1.43 o                         
  -3   1   8         23.23         22.24         1.44 o                         
  -2   1   8         36.08         37.56         1.77 o                         
  -1   1   8        141.69        139.26         1.99 o                         
   0   1   8         69.76         63.26         2.07 o                         
   1   1   8        148.32        148.16         2.81 o                         
   2   1   8          3.78          5.61         1.83 o                         
   3   1   8          4.45          4.69         2.15 o                         
   4   1   8          0.89          2.26         3.46 o                         
  -5   2   8          1.31          2.71         1.82 o                         
  -4   2   8         13.37         15.67         1.46 o                         
  -3   2   8          4.11          5.10         1.42 o                         
  -2   2   8          7.86          8.52         1.63 o                         
  -1   2   8         14.98         13.22         1.49 o                         
   0   2   8         79.11         77.94         1.88 o                         
   1   2   8          0.25          1.33         1.79 o                         
   2   2   8          2.51          2.35         1.83 o                         
   3   2   8         14.60         16.34         2.24 o                         
   4   2   8          1.37          2.97         3.34 o                         
  -5   3   8          7.68          8.67         1.83 o                         
  -4   3   8          1.60          3.90         1.84 o                         
  -3   3   8         20.72         22.33         1.43 o                         
  -2   3   8          0.24          1.68         1.51 o                         
  -1   3   8         17.19         20.64         1.53 o                         
   0   3   8          0.53          1.05         1.67 o                         
   1   3   8          0.97          1.64         1.58 o                         
   2   3   8          4.85          6.64         1.93 o                         
   3   3   8          3.16          3.32         2.67 o                         
   4   3   8          2.22          3.28         3.08 o                         
  -5   4   8          2.41          2.35         1.81 o                         
  -4   4   8          6.84          7.35         1.49 o                         
  -3   4   8         24.23         22.57         1.59 o                         
  -2   4   8          5.21          6.88         2.04 o                         
  -1   4   8         34.57         33.42         1.38 o                         
   0   4   8         32.49         28.80         1.52 o                         
   1   4   8          2.07          3.35         1.62 o                         
   2   4   8          3.54          4.24         1.72 o                         
   3   4   8         16.12         17.60         2.88 o                         
   4   4   8          2.06          2.97         2.93 o                         
  -4   5   8         13.81         15.57         1.96 o                         
  -3   5   8         26.22         29.52         1.78 o                         
  -2   5   8         34.65         33.70         2.18 o                         
  -1   5   8          9.89         10.25         1.41 o                         
   0   5   8         13.72         12.47         1.56 o                         
   1   5   8         82.35         75.97         2.83 o                         
   2   5   8          0.61          1.87         1.98 o                         
   3   5   8          0.46          1.95         2.68 o                         
   4   5   8         28.09         31.66         3.27 o                         
  -4   6   8          4.54          4.52         1.56 o                         
  -3   6   8         29.92         28.67         2.61 o                         
  -2   6   8          0.17          1.19         1.29 o                         
  -1   6   8          6.78          8.16         1.53 o                         
   0   6   8         62.06         59.46         1.65 o                         
   1   6   8         13.91         15.06         1.86 o                         
   2   6   8         15.64         13.85         1.76 o                         
   3   6   8         17.76         21.79         2.93 o                         
  -4   7   8          5.73          6.83         1.65 o                         
  -3   7   8         26.18         26.92         1.71 o                         
  -2   7   8          4.04          7.07         1.36 o                         
  -1   7   8         19.99         17.57         1.53 o                         
   0   7   8          6.21          6.85         1.36 o                         
   1   7   8        172.59        162.45         2.63 o                         
   2   7   8         11.71         15.63         1.98 o                         
   3   7   8         51.86         51.50         2.62 o                         
  -4   8   8          0.03         -0.56         1.47 o                         
  -3   8   8         11.90         10.86         1.67 o                         
  -2   8   8          4.88          5.53         2.11 o                         
  -1   8   8         28.79         27.48         1.73 o                         
   0   8   8         21.50         20.92         1.63 o                         
   1   8   8         49.06         56.33         1.73 o                         
   2   8   8         39.70         42.95         2.47 o                         
   3   8   8          0.62          1.73         2.73 o                         
  -4   9   8          1.04          0.30         1.59 o                         
  -3   9   8          1.57          2.40         1.65 o                         
  -2   9   8         14.17         15.33         1.69 o                         
  -1   9   8          7.98          9.69         1.48 o                         
   0   9   8          7.96          8.99         1.77 o                         
   1   9   8         10.56          8.49         1.83 o                         
   2   9   8         59.08         61.22         2.11 o                         
   3   9   8          1.18          4.62         2.92 o                         
  -4  10   8          0.07          1.18         1.60 o                         
  -3  10   8          0.19          0.36         1.49 o                         
  -2  10   8          0.00          0.03         1.41 o                         
  -1  10   8         26.85         25.99         1.73 o                         
   0  10   8         19.01         17.58         1.71 o                         
   1  10   8         37.03         37.61         1.97 o                         
   2  10   8         13.51         20.74         2.52 o                         
   3  10   8          0.70          7.06         2.88 o                         
  -4  11   8          1.34          3.49         1.80 o                         
  -3  11   8          2.16          5.11         1.49 o                         
  -2  11   8         33.69         36.55         1.95 o                         
  -1  11   8         19.96         18.72         1.47 o                         
   0  11   8         10.05         10.63         1.76 o                         
   1  11   8         35.27         36.62         2.16 o                         
   2  11   8         11.76         13.43         2.03 o                         
   3  11   8         22.86         26.18         2.62 o                         
  -3  12   8         14.75         15.42         1.51 o                         
  -2  12   8          0.67          1.34         1.36 o                         
  -1  12   8         21.87         20.49         1.64 o                         
   0  12   8          8.90          9.03         1.48 o                         
   1  12   8         12.37         13.11         1.84 o                         
   2  12   8          0.88          2.49         1.84 o                         
   3  12   8          5.44          6.74         2.40 o                         
  -3  13   8          1.11          1.69         1.54 o                         
  -2  13   8         16.38         15.17         1.61 o                         
  -1  13   8          1.50          3.11         1.97 o                         
   0  13   8          6.16         10.00         1.85 o                         
   1  13   8          0.09          2.11         2.18 o                         
   2  13   8         22.56         22.10         2.54 o                         
  -3  14   8          3.83          3.79         1.74 o                         
  -2  14   8          1.10          2.00         1.59 o                         
  -1  14   8          0.07         -0.63         1.71 o                         
   0  14   8         13.20         16.24         1.78 o                         
   1  14   8          3.07          2.48         1.67 o                         
   2  14   8          3.98          5.32         2.09 o                         
  -3  15   8          2.73          2.74         1.52 o                         
  -2  15   8          3.98          6.35         2.89 o                         
  -1  15   8          9.97          7.02         1.67 o                         
   0  15   8         24.76         25.82         1.58 o                         
   1  15   8          1.37          2.42         1.53 o                         
   2  15   8          0.15          1.28         1.82 o                         
  -2  16   8          2.81          3.34         1.51 o                         
  -1  16   8          5.16          5.59         1.54 o                         
   0  16   8          2.98          2.54         1.73 o                         
   1  16   8         17.90         20.32         1.99 o                         
  -2  17   8          0.01          0.72         1.64 o                         
  -1  17   8          1.10          0.31         1.75 o                         
   0  17   8         10.79         10.83         1.71 o                         
   1  17   8          0.10          1.64         2.03 o                         
  -1  18   8          0.34          2.68         1.58 o                         
   0  18   8          2.58          7.90         2.47 o                         
  -3   0   9         30.73         25.47         2.25 o                         
  -1   0   9        469.85        447.15        14.98 o                         
   1   0   9          3.29          1.63         1.80 o                         
   3   0   9          5.50          3.60         3.31 o                         
  -4   1   9          0.17         -0.60         1.79 o                         
  -3   1   9         84.33         79.67         2.38 o                         
  -2   1   9         98.39         94.51         2.81 o                         
  -1   1   9        429.09        429.65         9.09 o                         
   0   1   9         79.00         78.34         2.79 o                         
   1   1   9          1.73          1.67         1.54 o                         
   2   1   9          0.68          1.24         1.79 o                         
   3   1   9         20.19         19.48         2.22 o                         
  -4   2   9         13.85         14.96         1.78 o                         
  -3   2   9          7.54          8.84         1.54 o                         
  -2   2   9         14.48         13.85         1.37 o                         
  -1   2   9        108.39        104.64         2.15 o                         
   0   2   9        649.95        622.90         8.43 o                         
   1   2   9         17.17         15.66         1.72 o                         
   2   2   9         41.65         39.40         2.10 o                         
   3   2   9         14.34         14.28         2.19 o                         
  -4   3   9          0.15          2.39         1.61 o                         
  -3   3   9          0.38         -1.35         1.35 o                         
  -2   3   9         10.41         11.44         1.61 o                         
  -1   3   9          0.20         -1.49         1.49 o                         
   0   3   9         13.92         14.63         1.71 o                         
   1   3   9          9.59          8.80         1.83 o                         
   2   3   9         19.85         19.90         1.93 o                         
   3   3   9          5.70          5.86         2.47 o                         
  -4   4   9          3.36          3.80         2.31 o                         
  -3   4   9         70.96         70.68         1.52 o                         
  -2   4   9          8.03          8.02         1.48 o                         
  -1   4   9         83.80         76.73         2.70 o                         
   0   4   9        107.93        105.18         3.55 o                         
   1   4   9        124.50        119.55         2.95 o                         
   2   4   9          5.20          3.57         2.09 o                         
   3   4   9          3.63          5.80         2.83 o                         
  -4   5   9          0.46          1.52         1.74 o                         
  -3   5   9          8.65          9.95         1.48 o                         
  -2   5   9        417.65        412.85        16.38 o                         
  -1   5   9         36.66         37.52         2.07 o                         
   0   5   9         38.31         44.71         2.33 o                         
   1   5   9         83.65         92.89         1.89 o                         
   2   5   9         15.42         12.80         1.86 o                         
   3   5   9          8.92          8.82         2.92 o                         
  -4   6   9         25.99         24.64         1.67 o                         
  -3   6   9          0.69          1.35         1.47 o                         
  -2   6   9         24.22         22.23         1.45 o                         
  -1   6   9         21.00         25.27         1.67 o                         
   0   6   9          5.49          5.71         1.46 o                         
   1   6   9          9.63          9.27         1.86 o                         
   2   6   9          1.17          1.92         1.86 o                         
   3   6   9          1.17          2.27         3.59 o                         
  -4   7   9          2.37          1.49         1.78 o                         
  -3   7   9          5.77          5.55         1.39 o                         
  -2   7   9        221.93        199.21        14.15 o                         
  -1   7   9          2.72          5.72         1.59 o                         
   0   7   9          0.46          2.08         1.44 o                         
   1   7   9         31.53         39.98         1.78 o                         
   2   7   9         24.50         22.71         2.23 o                         
   3   7   9          1.03          0.95         2.92 o                         
  -4   8   9          1.16          4.00         1.87 o                         
  -3   8   9         22.60         24.36         1.66 o                         
  -2   8   9          0.82          1.49         1.30 o                         
  -1   8   9         59.03         53.75         4.21 o                         
   0   8   9         10.75         12.55         1.81 o                         
   1   8   9         77.09         77.41         1.93 o                         
   2   8   9         14.03         12.70         2.01 o                         
   3   8   9         14.70         13.93         2.97 o                         
  -4   9   9          2.96          3.51         1.56 o                         
  -3   9   9         13.55         14.94         1.82 o                         
  -2   9   9          2.34          3.15         1.31 o                         
  -1   9   9          2.36         -0.43         1.60 o                         
   0   9   9          8.40         10.72         1.79 o                         
   1   9   9         54.95         49.13         1.86 o                         
   2   9   9         37.84         35.82         2.70 o                         
   3   9   9          3.10          3.37         3.01 o                         
  -4  10   9          4.20          5.33         1.88 o                         
  -3  10   9          8.83          9.78         1.51 o                         
  -2  10   9          0.68          3.81         1.64 o                         
  -1  10   9          4.66          4.97         1.67 o                         
   0  10   9          9.16          8.27         1.39 o                         
   1  10   9          3.99          3.63         1.49 o                         
   2  10   9        155.26        160.98         2.65 o                         
   3  10   9          2.42          5.18         2.48 o                         
  -3  11   9         29.11         32.14         1.91 o                         
  -2  11   9          8.00          7.47         1.84 o                         
  -1  11   9         68.98         66.44         1.80 o                         
   0  11   9          0.00         -1.34         2.04 o                         
   1  11   9          0.09         -0.12         1.57 o                         
   2  11   9         40.64         43.19         2.36 o                         
  -3  12   9          4.37          4.35         1.47 o                         
  -2  12   9          0.69          2.13         1.58 o                         
  -1  12   9         10.65         11.34         1.73 o                         
   0  12   9          6.96          8.27         1.58 o                         
   1  12   9          0.87         -0.29         1.56 o                         
   2  12   9          2.02          3.00         2.21 o                         
  -3  13   9          0.84          3.09         1.71 o                         
  -2  13   9          1.11          4.07         1.62 o                         
  -1  13   9         12.92         13.79         1.76 o                         
   0  13   9          4.95          4.24         1.81 o                         
   1  13   9          1.86          3.47         1.52 o                         
   2  13   9          4.47          5.30         2.20 o                         
  -3  14   9         13.74         15.40         1.87 o                         
  -2  14   9          0.04          2.25         1.54 o                         
  -1  14   9          9.45          7.72         1.67 o                         
   0  14   9         34.96         35.13         2.39 o                         
   1  14   9         12.89         12.74         1.75 o                         
  -2  15   9          2.10          3.79         1.61 o                         
  -1  15   9          5.29          6.19         1.46 o                         
   0  15   9          4.77          4.93         1.54 o                         
   1  15   9          2.74          2.74         1.64 o                         
  -2  16   9          1.00          0.61         1.81 o                         
  -1  16   9          0.29          1.41         1.84 o                         
   0  16   9         38.29         37.13         2.23 o                         
   1  16   9          8.80         11.28         2.42 o                         
  -1  17   9          8.60          7.67         1.59 o                         
   0  17   9          9.87          6.40         1.74 o                         
  -4   0  10         26.82         27.60         2.40 o                         
  -2   0  10         84.81         87.47         2.45 o                         
   0   0  10         63.43         62.60         2.98 o                         
   2   0  10          1.21          1.04         2.59 o                         
  -4   1  10         26.27         30.55         1.83 o                         
  -3   1  10         19.87         15.38         1.42 o                         
  -2   1  10          0.61          2.25         1.41 o                         
  -1   1  10        114.09        114.37         3.11 o                         
   0   1  10        231.75        225.65         7.57 o                         
   1   1  10          4.46          2.87         1.70 o                         
   2   1  10         50.22         50.60         2.12 o                         
   3   1  10          0.78          0.70         2.40 o                         
  -4   2  10         21.58         23.99         1.62 o                         
  -3   2  10          6.22          6.74         1.42 o                         
  -2   2  10        121.30        118.60         2.16 o                         
  -1   2  10        273.45        279.99         2.27 o                         
   0   2  10         98.75         97.44         2.61 o                         
   1   2  10          0.08          0.59         1.84 o                         
   2   2  10         49.41         46.63         2.17 o                         
   3   2  10         13.61         12.99         2.39 o                         
  -4   3  10          0.07          3.34         1.68 o                         
  -3   3  10          2.12          2.79         1.38 o                         
  -2   3  10         58.25         59.29         3.19 o                         
  -1   3  10         26.20         28.37         1.71 o                         
   0   3  10         18.21         19.50         1.49 o                         
   1   3  10         27.17         23.46         1.61 o                         
   2   3  10         12.33         13.70         1.82 o                         
   3   3  10          0.00         -0.03         2.42 o                         
  -4   4  10          2.55          3.37         1.62 o                         
  -3   4  10         72.62         63.86         2.13 o                         
  -2   4  10         53.75         54.53         2.15 o                         
  -1   4  10         44.63         41.20         2.37 o                         
   0   4  10        209.02        214.44         6.69 o                         
   1   4  10          9.24         11.57         1.90 o                         
   2   4  10          8.89          7.41         1.74 o                         
   3   4  10         23.02         24.00         2.69 o                         
  -4   5  10          4.75          7.30         1.77 o                         
  -3   5  10          2.77          1.23         1.44 o                         
  -2   5  10         42.69         53.58         2.67 o                         
  -1   5  10         16.60         15.32         1.42 o                         
   0   5  10         25.59         24.76         2.17 o                         
   1   5  10        332.56        308.67         5.64 o                         
   2   5  10          0.06          1.29         1.77 o                         
   3   5  10          1.43          1.23         3.24 o                         
  -4   6  10          0.26          1.24         1.51 o                         
  -3   6  10          5.59          4.73         1.43 o                         
  -2   6  10         10.05          9.42         1.44 o                         
  -1   6  10          0.82          0.54         1.35 o                         
   0   6  10          0.00          0.81         1.89 o                         
   1   6  10         27.45         28.52         1.67 o                         
   2   6  10          9.84          9.58         2.16 o                         
   3   6  10          0.34         -1.24         3.12 o                         
  -4   7  10          0.06          4.51         1.95 o                         
  -3   7  10          1.00          2.75         1.47 o                         
  -2   7  10          0.08         -0.17         1.48 o                         
  -1   7  10          4.44          5.32         1.32 o                         
   0   7  10          4.71          4.90         1.29 o                         
   1   7  10        230.76        228.27         3.17 o                         
   2   7  10          1.61          2.66         1.85 o                         
   3   7  10          6.67          4.64         3.07 o                         
  -4   8  10          0.44          4.50         2.07 o                         
  -3   8  10         57.30         59.97         2.62 o                         
  -2   8  10         48.23         44.18         1.65 o                         
  -1   8  10         34.04         32.30         1.49 o                         
   0   8  10         48.54         44.93         1.67 o                         
   1   8  10         36.41         42.28         2.02 o                         
   2   8  10          7.35          7.62         1.76 o                         
  -3   9  10         17.34         20.95         1.82 o                         
  -2   9  10         18.56         15.84         1.86 o                         
  -1   9  10          8.33         11.09         1.64 o                         
   0   9  10          2.96          2.30         1.47 o                         
   1   9  10          0.01          2.69         1.68 o                         
   2   9  10         75.11         71.22         2.72 o                         
  -3  10  10          8.84          9.49         1.78 o                         
  -2  10  10         24.58         19.31         2.35 o                         
  -1  10  10         23.98         24.00         2.20 o                         
   0  10  10          2.02          1.06         1.86 o                         
   1  10  10          0.11          1.28         1.93 o                         
   2  10  10          2.19          3.41         1.84 o                         
  -3  11  10         25.22         24.80         1.84 o                         
  -2  11  10          0.03          1.11         1.93 o                         
  -1  11  10         25.47         22.09         2.28 o                         
   0  11  10         39.67         37.54         1.77 o                         
   1  11  10          0.20          0.53         1.71 o                         
   2  11  10         38.86         40.94         2.80 o                         
  -3  12  10          2.59          4.04         2.11 o                         
  -2  12  10          4.70          3.23         1.74 o                         
  -1  12  10          0.83          1.03         1.38 o                         
   0  12  10          3.29          5.08         1.68 o                         
   1  12  10          2.02          2.44         1.79 o                         
   2  12  10          0.24         -0.90         2.65 o                         
  -2  13  10          0.11          4.68         1.71 o                         
  -1  13  10          0.14         -1.10         1.81 o                         
   0  13  10          7.53          6.32         1.60 o                         
   1  13  10          0.23          0.93         1.95 o                         
  -2  14  10          0.95         -0.66         2.19 o                         
  -1  14  10         20.29         19.64         1.83 o                         
   0  14  10          6.06          6.47         1.74 o                         
   1  14  10          0.53          0.72         1.89 o                         
  -1  15  10          0.05          2.16         1.81 o                         
   0  15  10          6.67          5.13         1.67 o                         
  -3   0  11          0.70         -0.41         2.57 o                         
  -1   0  11        238.73        246.23        13.32 o                         
   1   0  11          6.67          8.84         2.77 o                         
  -4   1  11          6.93          6.02         1.50 o                         
  -3   1  11         19.58         19.23         1.49 o                         
  -2   1  11          7.22          5.78         1.32 o                         
  -1   1  11        276.14        282.86         5.92 o                         
   0   1  11         28.73         27.47         1.97 o                         
   1   1  11          6.41          6.08         1.91 o                         
   2   1  11          0.06          1.24         2.03 o                         
  -4   2  11          7.92          6.34         1.63 o                         
  -3   2  11          1.13          4.03         1.56 o                         
  -2   2  11          4.24          5.77         1.41 o                         
  -1   2  11          6.73          8.01         1.53 o                         
   0   2  11        150.38        142.10         2.99 o                         
   1   2  11          8.25          9.94         1.61 o                         
   2   2  11          5.45          4.81         1.96 o                         
  -4   3  11          0.11          2.84         1.97 o                         
  -3   3  11          1.15          1.43         1.38 o                         
  -2   3  11          3.55          5.47         1.59 o                         
  -1   3  11          1.13          2.75         1.77 o                         
   0   3  11         20.06         21.39         1.75 o                         
   1   3  11          0.41          2.60         1.86 o                         
   2   3  11          2.69          3.29         1.97 o                         
  -4   4  11          0.42          1.13         1.50 o                         
  -3   4  11         20.63         20.01         1.88 o                         
  -2   4  11          4.71          4.25         2.20 o                         
  -1   4  11         61.25         60.54         2.61 o                         
   0   4  11         43.04         43.02         1.82 o                         
   1   4  11          0.31          2.64         1.88 o                         
   2   4  11          1.85          2.18         1.64 o                         
  -3   5  11          0.13          0.30         1.89 o                         
  -2   5  11        151.03        148.58         3.19 o                         
  -1   5  11          0.16         -0.19         1.31 o                         
   0   5  11          6.25          4.39         1.65 o                         
   1   5  11          7.70         12.58         1.79 o                         
   2   5  11          0.02          2.55         1.81 o                         
  -3   6  11          0.93          1.08         1.66 o                         
  -2   6  11          8.57          7.71         2.23 o                         
  -1   6  11          4.78          7.31         1.37 o                         
   0   6  11         32.68         34.53         1.71 o                         
   1   6  11         14.79         12.47         1.73 o                         
   2   6  11          0.51          1.42         2.14 o                         
  -3   7  11          0.03          3.49         1.56 o                         
  -2   7  11         81.03         70.02         2.58 o                         
  -1   7  11          0.09          0.56         1.42 o                         
   0   7  11          6.70          6.36         1.68 o                         
   1   7  11          5.21          8.54         1.53 o                         
   2   7  11          0.32          1.24         1.77 o                         
  -3   8  11         74.93         72.18         1.94 o                         
  -2   8  11          0.89          0.20         1.41 o                         
  -1   8  11         16.56         13.97         1.71 o                         
   0   8  11         15.28         15.36         1.91 o                         
   1   8  11         22.45         18.29         1.64 o                         
   2   8  11          2.45          0.91         2.00 o                         
  -3   9  11          1.64          3.49         1.51 o                         
  -2   9  11          1.62          2.32         1.69 o                         
  -1   9  11          2.69          5.15         1.57 o                         
   0   9  11          5.05          4.60         1.38 o                         
   1   9  11          0.44          3.48         1.72 o                         
   2   9  11          3.57          2.68         1.89 o                         
  -3  10  11          1.47          5.58         3.45 o                         
  -2  10  11          0.19          1.37         1.68 o                         
  -1  10  11          0.80          1.24         1.86 o                         
   0  10  11         21.56         22.46         2.00 o                         
   1  10  11          1.66          2.21         1.72 o                         
  -2  11  11          0.26          2.36         1.94 o                         
  -1  11  11         19.04         15.65         1.68 o                         
   0  11  11          4.64          7.27         1.50 o                         
   1  11  11          0.00          0.35         1.82 o                         
  -2  12  11          5.30          4.36         1.98 o                         
  -1  12  11         15.05         15.60         1.51 o                         
   0  12  11          0.23          1.52         1.61 o                         
   1  12  11          0.00          0.56         1.88 o                         
  -2  13  11          0.02          0.06         1.49 o                         
  -1  13  11          8.60          6.05         2.34 o                         
   0  13  11          3.01          4.61         1.74 o                         
  -2   0  12         26.18         26.55         3.38 o                         
   0   0  12         23.10         24.53         2.49 o                         
   2   0  12          1.73          4.90         2.98 o                         
  -3   1  12          0.01          1.14         1.54 o                         
  -2   1  12          3.67          6.52         1.44 o                         
  -1   1  12         18.94         22.03         1.75 o                         
   0   1  12         17.11         20.48         1.80 o                         
   1   1  12          0.73          1.73         2.23 o                         
   2   1  12          4.86          4.06         2.10 o                         
  -3   2  12          0.29          0.61         1.63 o                         
  -2   2  12          5.82          5.62         1.77 o                         
  -1   2  12          1.97          5.20         1.67 o                         
   0   2  12          1.48          4.20         2.68 o                         
   1   2  12          4.37          4.80         1.51 o                         
   2   2  12          7.92          6.28         2.10 o                         
  -3   3  12          4.57          4.91         1.62 o                         
  -2   3  12         22.93         26.65         1.46 o                         
  -1   3  12          0.84          1.70         1.31 o                         
   0   3  12          2.54          5.40         1.51 o                         
   1   3  12          0.34          1.05         2.02 o                         
   2   3  12          0.47          0.22         2.28 o                         
  -3   4  12          1.40          3.70         1.76 o                         
  -2   4  12          5.16          5.54         1.60 o                         
  -1   4  12          0.74          3.80         2.09 o                         
   0   4  12         11.65         12.12         1.89 o                         
   1   4  12          0.06          0.68         1.97 o                         
   2   4  12          0.52          1.64         1.94 o                         
  -3   5  12          1.49          3.84         1.71 o                         
  -2   5  12         10.38         13.69         1.59 o                         
  -1   5  12          0.67          2.40         1.50 o                         
   0   5  12         12.07          9.14         1.53 o                         
   1   5  12          8.75          7.86         1.77 o                         
   2   5  12          3.25          5.09         2.23 o                         
  -3   6  12          6.51          9.43         1.79 o                         
  -2   6  12          1.03          2.56         1.61 o                         
  -1   6  12          4.42          5.21         1.51 o                         
   0   6  12          0.07          0.64         1.93 o                         
   1   6  12         21.34         23.09         2.12 o                         
  -3   7  12          2.98          5.28         1.80 o                         
  -2   7  12          1.33          1.41         2.22 o                         
  -1   7  12          0.04          1.28         1.82 o                         
   0   7  12          3.12          0.72         1.63 o                         
   1   7  12          1.52          1.89         1.77 o                         
  -2   8  12          2.00          4.36         1.73 o                         
  -1   8  12          0.13          2.09         1.70 o                         
   0   8  12          5.83          4.32         1.48 o                         
   1   8  12          1.13          0.98         1.75 o                         
  -2   9  12          0.28          0.49         1.61 o                         
  -1   9  12          2.82          1.89         1.44 o                         
   0   9  12          1.86          4.10         2.00 o                         
   1   9  12          1.03          3.97         2.06 o                         
  -2  10  12          1.15          2.21         1.46 o                         
  -1  10  12          1.14          3.80         1.80 o                         
   0  10  12          0.00         -0.21         1.66 o                         
  -1  11  12          0.27         -0.94         1.74 o                         
   0  11  12          0.98          0.52         1.89 o                         
  -3   0  13          0.87          1.52         2.30 o                         
  -1   0  13         23.58         26.10         3.11 o                         
   1   0  13         12.82         19.05         3.07 o                         
  -3   1  13          0.42          1.11         1.64 o                         
  -2   1  13          3.61          4.21         1.47 o                         
  -1   1  13          0.93          2.49         1.60 o                         
   0   1  13          3.24          4.92         1.63 o                         
   1   1  13         24.31         28.13         2.01 o                         
  -3   2  13          0.93          2.24         1.75 o                         
  -2   2  13          0.02          1.08         1.57 o                         
  -1   2  13          1.41          0.00         1.63 o                         
   0   2  13          3.23          6.14         1.65 o                         
   1   2  13          4.73          5.53         2.34 o                         
  -2   3  13          8.50         11.55         2.71 o                         
  -1   3  13          0.62          2.54         1.60 o                         
   0   3  13          0.43          3.52         2.34 o                         
   1   3  13          2.23          3.40         1.87 o                         
  -2   4  13          0.15          3.14         1.99 o                         
  -1   4  13          1.80          5.74         1.57 o                         
   0   4  13          0.85          1.77         1.62 o                         
   1   4  13          6.10          6.71         1.85 o                         
  -2   5  13          2.39          4.06         1.48 o                         
  -1   5  13          1.69          3.22         1.82 o                         
   0   5  13         19.65         22.73         1.77 o                         
   1   5  13         22.55         23.31         1.80 o                         
  -2   6  13          2.54          4.76         1.63 o                         
  -1   6  13          3.22          4.44         1.92 o                         
   0   6  13         16.60         16.02         2.07 o                         
  -2   7  13          0.34          0.26         1.68 o                         
  -1   7  13          0.89          1.96         1.69 o                         
   0   7  13          2.34          3.13         2.03 o                         
  -1   8  13          5.94          6.10         2.02 o                         
   0   8  13          0.18         -0.43         1.90 o                         
  -1   9  13          0.08          2.82         1.75 o                         
   0   0  14          9.23         12.40         2.97 o                         
  -1   1  14          0.14          2.35         1.73 o                         
   0   1  14         12.92         12.99         2.15 o                         
  -1   2  14         12.23         13.57         1.98 o                         
   0   2  14         16.18         20.22         2.22 o                         
  -1   3  14          2.44          3.13         1.92 o                         
  -1   4  14          0.19         -0.41         2.12 o                         
                                                                                
