# Supplementary material for: Crystal structure and Hirshfeld surface analysis of 6,6′-((1E,1′E)-{[1,4-phenyl­enebis(methyl­ene)]bis(aza­nylyl­idene)}bis­(methane­ylyl­idene))bis­(2-meth­oxy­phenol)
Source: Acta Crystallogr E Crystallogr Commun. 2022 Jan 1;78(Pt 1):84–7. doi: 10.1107/S2056989021013347 (PMC8739199; doi:10.1107/S2056989021013347)
Supplement: Supplementary file 3 [file e-78-00084-Isup3.cml]

<?xml version="1.0" ?>
<cml>
<molecule id="m1">
  <atomArray>
    <atom id="a1" elementType="C"
          x2="-1.100000023841858" y2="5.335033957412026" />
    <atom id="a2" elementType="C"
          x2="-2.4336693648901164" y2="4.565017016852986" />
    <atom id="a3" elementType="C"
          x2="-2.4336693648901164" y2="3.024983135734905" />
    <atom id="a4" elementType="C"
          x2="-1.100000023841858" y2="2.2549661951758644" />
    <atom id="a5" elementType="C"
          x2="0.2336693172064006" y2="3.024983135734905" />
    <atom id="a6" elementType="C"
          x2="0.2336693172064006" y2="4.565017016852986" />
    <atom id="a7" elementType="C"
          x2="1.7211950896915658" y2="4.963598346310867" />
    <atom id="a8" elementType="N"
          x2="2.810139532718849" y2="3.8746539032835843" />
    <atom id="a9" elementType="C"
          x2="4.297665305204014" y2="4.273235232741467" />
    <atom id="a10" elementType="C"
          x2="5.067665305204015" y2="2.939556110913431" />
    <atom id="a11" elementType="C"
          x2="3.7339959641557563" y2="2.1695391703543905" />
    <atom id="a12" elementType="C"
          x2="3.7339959641557563" y2="0.6295052892363096" />
    <atom id="a13" elementType="C"
          x2="5.067665305204015" y2="-0.1405116513227309" />
    <atom id="a14" elementType="C"
          x2="6.401334646252273" y2="0.6295052892363096" />
    <atom id="a15" elementType="C"
          x2="6.401334646252273" y2="2.1695391703543905" />
    <atom id="a16" elementType="C"
          x2="-3.9736693648901165" y2="3.024983135734905" />
    <atom id="a17" elementType="N"
          x2="-4.743669364890116" y2="1.6913040139068691" />
    <atom id="a18" elementType="C"
          x2="-6.283669364890116" y2="1.691304013906869" />
    <atom id="a19" elementType="C"
          x2="-7.372613807917399" y2="0.6023595708795857" />
    <atom id="a20" elementType="C"
          x2="-8.706283148965657" y2="-0.16765736967945477" />
    <atom id="a21" elementType="C"
          x2="-8.706283148965657" y2="-1.7076912507975357" />
    <atom id="a22" elementType="C"
          x2="-7.372613807917399" y2="-2.477708191356576" />
    <atom id="a23" elementType="C"
          x2="-6.0389444668691405" y2="-1.7076912507975357" />
    <atom id="a24" elementType="C"
          x2="-6.0389444668691405" y2="-0.16765736967945477" />
    <atom id="a25" elementType="O"
          x2="-4.4989444668691405" y2="-0.16765736967945477" />
    <atom id="a26" elementType="O"
          x2="-4.705265345041105" y2="-2.4776912507975357" />
    <atom id="a27" elementType="O"
          x2="2.1939959641557563" y2="2.1695391703543905" />
    <atom id="a28" elementType="O"
          x2="2.400316842327721" y2="-0.14049471076369102" />
    <atom id="a29" elementType="C"
          x2="-4.705265345041105" y2="-4.017691250797536" />
    <atom id="a30" elementType="C"
          x2="2.400316842327721" y2="-1.680494710763691" />
  </atomArray>
  <bondArray>
    <bond atomRefs2="a1 a2" order="2" />
    <bond atomRefs2="a1 a6" order="1" />
    <bond atomRefs2="a2 a3" order="1" />
    <bond atomRefs2="a3 a4" order="2" />
    <bond atomRefs2="a4 a5" order="1" />
    <bond atomRefs2="a5 a6" order="2" />
    <bond atomRefs2="a6 a7" order="1" />
    <bond atomRefs2="a7 a8" order="1" />
    <bond atomRefs2="a8 a9" order="2" />
    <bond atomRefs2="a9 a10" order="1" />
    <bond atomRefs2="a10 a11" order="2" />
    <bond atomRefs2="a10 a15" order="1" />
    <bond atomRefs2="a11 a12" order="1" />
    <bond atomRefs2="a12 a13" order="2" />
    <bond atomRefs2="a13 a14" order="1" />
    <bond atomRefs2="a14 a15" order="2" />
    <bond atomRefs2="a3 a16" order="1" />
    <bond atomRefs2="a16 a17" order="1" />
    <bond atomRefs2="a17 a18" order="2" />
    <bond atomRefs2="a18 a19" order="1" />
    <bond atomRefs2="a19 a20" order="2" />
    <bond atomRefs2="a19 a24" order="1" />
    <bond atomRefs2="a20 a21" order="1" />
    <bond atomRefs2="a21 a22" order="2" />
    <bond atomRefs2="a22 a23" order="1" />
    <bond atomRefs2="a23 a24" order="2" />
    <bond atomRefs2="a24 a25" order="1" />
    <bond atomRefs2="a23 a26" order="1" />
    <bond atomRefs2="a11 a27" order="1" />
    <bond atomRefs2="a12 a28" order="1" />
    <bond atomRefs2="a26 a29" order="1" />
    <bond atomRefs2="a28 a30" order="1" />
  </bondArray>
</molecule>
</cml>
